# Supplementary material for: Genomic Variation Underpins Genetic Divergence and Differing Salt Resilience in Sesbania bispinosa
Source: Adv Sci (Weinh). 2025 May 29;12(32):e02600. doi: 10.1002/advs.202502600 (PMC12407362; doi:10.1002/advs.202502600)
Supplement: Supplementary file 2 — Supplemental Tables [file ADVS-12-e02600-s002.xlsx]

## Sheet: sTable 6
Table S6 The genetic divergence regions (GDRs) on chromosome 5.
Chromosome	Start	End	Mean Fst value
5	33960001	34060000	0.682922
5	33970001	34070000	0.674027
5	33980001	34080000	0.605494
5	33990001	34090000	0.60859
5	34000001	34100000	0.629428
5	34010001	34110000	0.657311
5	34020001	34120000	0.667568
5	34030001	34130000	0.670164
5	34040001	34140000	0.677991
5	34050001	34150000	0.655789
5	34060001	34160000	0.635321
5	34070001	34170000	0.664789
5	34080001	34180000	0.755617
5	34090001	34190000	0.782076
5	34100001	34200000	0.783948
5	34110001	34210000	0.783191
5	34120001	34220000	0.737392
5	34130001	34230000	0.719298
5	34140001	34240000	0.671892
5	34150001	34250000	0.628581
5	34160001	34260000	0.594698
5	34170001	34270000	0.459327
5	34180001	34280000	0.411949
5	34190001	34290000	0.395622
5	34200001	34300000	0.395622
5	34210001	34310000	0.382399
5	34220001	34320000	0.334006
5	34230001	34330000	0.378407
5	34240001	34340000	0.427056
5	34250001	34350000	0.385746
5	34260001	34360000	0.457152
5	34270001	34370000	0.485713
5	34280001	34380000	0.380541
5	34290001	34390000	0.445417
5	34300001	34400000	0.497107
5	34310001	34410000	0.49478
5	34320001	34420000	0.53029
5	34330001	34430000	0.534872
5	34340001	34440000	0.523847
5	34350001	34450000	0.512849
5	34360001	34460000	0.500348
5	34370001	34470000	0.508103
5	34380001	34480000	0.581727
5	34390001	34490000	0.565252
5	34400001	34500000	0.547932
5	34410001	34510000	0.547733
5	34420001	34520000	0.562288
5	34430001	34530000	0.545505
5	34440001	34540000	0.588389
5	34450001	34550000	0.616779
5	34460001	34560000	0.621972
5	34470001	34570000	0.634774
5	34480001	34580000	0.625449
5	34490001	34590000	0.637067
5	34500001	34600000	0.628327
5	34510001	34610000	0.643634
5	34520001	34620000	0.621696
5	34530001	34630000	0.609953
5	34540001	34640000	0.579731
5	34550001	34650000	0.579878
5	34560001	34660000	0.606206
5	34570001	34670000	0.61727
5	34580001	34680000	0.665569
5	34590001	34690000	0.68558
5	34600001	34700000	0.714502
5	34610001	34710000	0.713276
5	34620001	34720000	0.726901
5	34630001	34730000	0.752207
5	34640001	34740000	0.777559
5	34650001	34750000	0.767022
5	34660001	34760000	0.750182
5	34670001	34770000	0.739407
5	34680001	34780000	0.659588
5	34690001	34790000	0.632368
5	34700001	34800000	0.611509
5	34710001	34810000	0.592609
5	34720001	34820000	0.550057
5	34730001	34830000	0.523662
5	34740001	34840000	0.495342
5	34750001	34850000	0.517834
5	34760001	34860000	0.464722
5	34770001	34870000	0.434337
5	34780001	34880000	0.434872
5	34790001	34890000	0.433448
5	34800001	34900000	0.427839
5	34810001	34910000	0.425167
5	34820001	34920000	0.446529
5	34830001	34930000	0.454548
5	34840001	34940000	0.452257
5	34850001	34950000	0.451457
5	34860001	34960000	0.480854
5	34870001	34970000	0.52586
5	34880001	34980000	0.540011
5	34890001	34990000	0.537778
5	34900001	35000000	0.563029
5	34910001	35010000	0.625003
5	34920001	35020000	0.6659
5	34930001	35030000	0.664775
5	34940001	35040000	0.641305
5	34950001	35050000	0.627881
5	34960001	35060000	0.594527
5	34970001	35070000	0.526343
5	34980001	35080000	0.480671
5	34990001	35090000	0.421322
5	35000001	35100000	0.405677
5	35010001	35110000	0.342051
5	35020001	35120000	0.225785
5	35030001	35130000	0.207364
5	35040001	35140000	0.184948
5	35050001	35150000	0.181685
5	35060001	35160000	0.190742
5	35070001	35170000	0.244033
5	35080001	35180000	0.318571
5	35090001	35190000	0.353605
5	35100001	35200000	0.386572
5	35110001	35210000	0.418267
5	35120001	35220000	0.491672
5	35130001	35230000	0.557569
5	35140001	35240000	0.606285
5	35150001	35250000	0.622451
5	35160001	35260000	0.63506
5	35170001	35270000	0.639392
5	35180001	35280000	0.624711
5	35190001	35290000	0.570505
5	35200001	35300000	0.572494
5	35210001	35310000	0.55604
5	35220001	35320000	0.494656
5	35230001	35330000	0.444354
5	35240001	35340000	0.473838
5	35250001	35350000	0.534604
5	35260001	35360000	0.529534
5	35270001	35370000	0.516013
5	35280001	35380000	0.534427
5	35290001	35390000	0.658947
5	35300001	35400000	0.574091
5	35310001	35410000	0.47322
5	35320001	35420000	0.437495
5	35330001	35430000	0.419911
5	35340001	35440000	0.418675
5	35350001	35450000	0.405028
5	35360001	35460000	0.409291
5	35370001	35470000	0.417234
5	35380001	35480000	0.40713
5	35390001	35490000	0.34989
5	35400001	35500000	0.372199
5	35410001	35510000	0.658601
5	35420001	35520000	0.800926
5	35430001	35530000	0.823317
5	35440001	35540000	0.831337
5	35450001	35550000	0.846292
5	35460001	35560000	0.843217
5	35470001	35570000	0.843234
5	35480001	35580000	0.845354
5	35490001	35590000	0.852435
5	35500001	35600000	0.852596
5	35510001	35610000	0.844532
5	35520001	35620000	0.820445
5	35530001	35630000	0.796706
5	35540001	35640000	0.808273
5	35550001	35650000	0.793924
5	35560001	35660000	0.808177
5	35570001	35670000	0.819375
5	35580001	35680000	0.818732
5	35590001	35690000	0.819749
5	35600001	35700000	0.773073
5	35610001	35710000	0.756133
5	35620001	35720000	0.761863
5	35630001	35730000	0.711559
5	35640001	35740000	0.648968
5	35650001	35750000	0.545953
5	35660001	35760000	0.453951
5	35670001	35770000	0.273233
5	35680001	35780000	0.247736
5	35690001	35790000	0.210564
5	35700001	35800000	0.176601
5	35710001	35810000	0.154929
5	35720001	35820000	0.162438
5	35730001	35830000	0.17178
5	35740001	35840000	0.179707
5	35750001	35850000	0.186753
5	35760001	35860000	0.1898
5	35770001	35870000	0.19013
5	35780001	35880000	0.198899
5	35790001	35890000	0.24154
5	35800001	35900000	0.353947
5	35810001	35910000	0.544478
5	35820001	35920000	0.652314
5	35830001	35930000	0.649918
5	35840001	35940000	0.656129
5	35850001	35950000	0.653979
5	35860001	35960000	0.485511
5	35870001	35970000	0.437797
5	35880001	35980000	0.397484
5	35890001	35990000	0.375873
5	35900001	36000000	0.368896
5	35910001	36010000	0.368561
5	35920001	36020000	0.382236
5	35930001	36030000	0.389799
5	35940001	36040000	0.38769
5	35950001	36050000	0.376957
5	35960001	36060000	0.37846
5	35970001	36070000	0.359274
5	35980001	36080000	0.352677
5	35990001	36090000	0.350774
5	36000001	36100000	0.36063
5	36010001	36110000	0.359678
5	36020001	36120000	0.362098
5	36030001	36130000	0.347593
5	36040001	36140000	0.337017
5	36050001	36150000	0.372388
5	36060001	36160000	0.435571
5	36070001	36170000	0.473034
5	36080001	36180000	0.460162
5	36090001	36190000	0.45931
5	36100001	36200000	0.449182
5	36110001	36210000	0.401558
5	36120001	36220000	0.375787
5	36130001	36230000	0.372193
5	36140001	36240000	0.369768
5	36150001	36250000	0.334931
5	36160001	36260000	0.293777
5	36170001	36270000	0.302085
5	36180001	36280000	0.306889
5	36190001	36290000	0.295279
5	36200001	36300000	0.287775
5	36210001	36310000	0.297663
5	36220001	36320000	0.291864
5	36230001	36330000	0.282045
5	36240001	36340000	0.249304
5	36250001	36350000	0.237396
5	36260001	36360000	0.219028
5	36270001	36370000	0.191809
5	36280001	36380000	0.18149
5	36290001	36390000	0.178631
5	36300001	36400000	0.164464
5	36310001	36410000	0.163623
5	36320001	36420000	0.160553
5	36330001	36430000	0.162665
5	36340001	36440000	0.180497
5	36350001	36450000	0.186191
5	36360001	36460000	0.188255
5	36370001	36470000	0.187274
5	36380001	36480000	0.197388
5	36390001	36490000	0.183068
5	36400001	36500000	0.185967
5	36410001	36510000	0.182518
5	36420001	36520000	0.183246
5	36430001	36530000	0.1866
5	36440001	36540000	0.180068
5	36450001	36550000	0.182023
5	36460001	36560000	0.187808
5	36470001	36570000	0.185728
5	36480001	36580000	0.177387
5	36490001	36590000	0.185844
5	36500001	36600000	0.179457
5	36510001	36610000	0.179784
5	36520001	36620000	0.180912
5	36530001	36630000	0.179933
5	36540001	36640000	0.204713
5	36550001	36650000	0.207478
5	36560001	36660000	0.209655
5	36570001	36670000	0.22554
5	36580001	36680000	0.238227
5	36590001	36690000	0.265507
5	36600001	36700000	0.316513
5	36610001	36710000	0.336475
5	36620001	36720000	0.357828
5	36630001	36730000	0.361197
5	36640001	36740000	0.412456
5	36650001	36750000	0.38376
5	36660001	36760000	0.346979
5	36670001	36770000	0.336679
5	36680001	36780000	0.310898
5	36690001	36790000	0.30834
5	36700001	36800000	0.302205
5	36710001	36810000	0.30478
5	36720001	36820000	0.304563
5	36730001	36830000	0.301745
5	36740001	36840000	0.251033
5	36750001	36850000	0.272461
5	36760001	36860000	0.325758
5	36770001	36870000	0.327681
5	36780001	36880000	0.340309
5	36790001	36890000	0.326157
5	36800001	36900000	0.315187
5	36810001	36910000	0.305789
5	36820001	36920000	0.290105
5	36830001	36930000	0.298494
5	36840001	36940000	0.297832
5	36850001	36950000	0.284404
5	36860001	36960000	0.251006
5	36870001	36970000	0.259086
5	36880001	36980000	0.276839
5	36890001	36990000	0.281254
5	36900001	37000000	0.296272
5	36910001	37010000	0.291619
5	36920001	37020000	0.304735
5	36930001	37030000	0.299803
5	36940001	37040000	0.297667
5	36950001	37050000	0.299269
5	36960001	37060000	0.301925
5	36970001	37070000	0.298271
5	36980001	37080000	0.300467
5	36990001	37090000	0.315168
5	37000001	37100000	0.321759
5	37010001	37110000	0.322564
5	37020001	37120000	0.313837
5	37030001	37130000	0.307297
5	37040001	37140000	0.285308
5	37050001	37150000	0.262719
5	37060001	37160000	0.275298
5	37070001	37170000	0.294585
5	37080001	37180000	0.300142
5	37090001	37190000	0.306
5	37100001	37200000	0.287193
5	37110001	37210000	0.265838
5	37120001	37220000	0.263709
5	37130001	37230000	0.259797
5	37140001	37240000	0.288585
5	37150001	37250000	0.335712
5	37160001	37260000	0.338836
5	37170001	37270000	0.323979
5	37180001	37280000	0.322857
5	37190001	37290000	0.308527
5	37200001	37300000	0.329448
5	37210001	37310000	0.396842
5	37220001	37320000	0.414912
5	37230001	37330000	0.446705
5	37240001	37340000	0.429342
5	37250001	37350000	0.368386
5	37260001	37360000	0.339846
5	37270001	37370000	0.34357
5	37280001	37380000	0.349109
5	37290001	37390000	0.383626
5	37300001	37400000	0.444028
5	37310001	37410000	0.438115
5	37320001	37420000	0.41857
5	37330001	37430000	0.421588
5	37340001	37440000	0.42343
5	37350001	37450000	0.431608
5	37360001	37460000	0.434498
5	37370001	37470000	0.43032
5	37380001	37480000	0.427666
5	37390001	37490000	0.406079
5	37400001	37500000	0.33832
5	37410001	37510000	0.33825
5	37420001	37520000	0.346853
5	37430001	37530000	0.324151
5	37440001	37540000	0.253307
5	37450001	37550000	0.224317
5	37460001	37560000	0.23285
5	37470001	37570000	0.239415
5	37480001	37580000	0.22898
5	37490001	37590000	0.229225
5	37500001	37600000	0.211538
5	37510001	37610000	0.206455
5	37520001	37620000	0.211208
5	37530001	37630000	0.198785
5	37540001	37640000	0.251253
5	37550001	37650000	0.286996
5	37560001	37660000	0.261496
5	37570001	37670000	0.238425
5	37580001	37680000	0.224557
5	37590001	37690000	0.196917
5	37600001	37700000	0.201924
5	37610001	37710000	0.190282
5	37620001	37720000	0.175671
5	37630001	37730000	0.179079
5	37640001	37740000	0.214311
5	37650001	37750000	0.221306
5	37660001	37760000	0.248013
5	37670001	37770000	0.273851
5	37680001	37780000	0.309168
5	37690001	37790000	0.341375
5	37700001	37800000	0.357054
5	37710001	37810000	0.420868
5	37720001	37820000	0.473159
5	37730001	37830000	0.503514
5	37740001	37840000	0.543005
5	37750001	37850000	0.590521
5	37760001	37860000	0.639505
5	37770001	37870000	0.616595
5	37780001	37880000	0.60921
5	37790001	37890000	0.609794
5	37800001	37900000	0.591656
5	37810001	37910000	0.589065
5	37820001	37920000	0.574764
5	37830001	37930000	0.575384
5	37840001	37940000	0.559446
5	37850001	37950000	0.512696
5	37860001	37960000	0.394592
5	37870001	37970000	0.434251
5	37880001	37980000	0.437335
5	37890001	37990000	0.430026
5	37900001	38000000	0.39874
5	37910001	38010000	0.401873
5	37920001	38020000	0.401084
5	37930001	38030000	0.378129
5	37940001	38040000	0.362187
5	37950001	38050000	0.354502
5	37960001	38060000	0.346731
5	37970001	38070000	0.32509
5	37980001	38080000	0.310351
5	37990001	38090000	0.29548
5	38000001	38100000	0.303783
5	38010001	38110000	0.296654
5	38020001	38120000	0.311198
5	38030001	38130000	0.326924
5	38040001	38140000	0.344265
5	38050001	38150000	0.352905
5	38060001	38160000	0.356566
5	38070001	38170000	0.366458
5	38080001	38180000	0.392574
5	38090001	38190000	0.394264
5	38100001	38200000	0.413926
5	38110001	38210000	0.450979
5	38120001	38220000	0.439517
5	38130001	38230000	0.426085
5	38140001	38240000	0.415634
5	38150001	38250000	0.399753
5	38160001	38260000	0.397646
5	38170001	38270000	0.392013
5	38180001	38280000	0.467685
5	38190001	38290000	0.459983
5	38200001	38300000	0.422715
5	38210001	38310000	0.366923
5	38220001	38320000	0.376122
5	38230001	38330000	0.389108
5	38240001	38340000	0.365271
5	38250001	38350000	0.34715
5	38260001	38360000	0.350591
5	38270001	38370000	0.357721
5	38280001	38380000	0.286839
5	38290001	38390000	0.294221
5	38300001	38400000	0.315073
5	38310001	38410000	0.33195
5	38320001	38420000	0.337223
5	38330001	38430000	0.330298
5	38340001	38440000	0.325044
5	38350001	38450000	0.342823
5	38360001	38460000	0.320315
5	38370001	38470000	0.298373
5	38380001	38480000	0.275595
5	38390001	38490000	0.2695
5	38400001	38500000	0.258045
5	38410001	38510000	0.248858
5	38420001	38520000	0.24068
5	38430001	38530000	0.239982
5	38440001	38540000	0.245715
5	38450001	38550000	0.256502
5	38460001	38560000	0.283586
5	38470001	38570000	0.298042
5	38480001	38580000	0.303632
5	38490001	38590000	0.287072
5	38500001	38600000	0.305105
5	38510001	38610000	0.316314
5	38520001	38620000	0.3182
5	38530001	38630000	0.299354
5	38540001	38640000	0.295622
5	38550001	38650000	0.304495
5	38560001	38660000	0.298158
5	38570001	38670000	0.314811
5	38580001	38680000	0.378935
5	38590001	38690000	0.391508
5	38600001	38700000	0.380102
5	38610001	38710000	0.372657
5	38620001	38720000	0.368565
5	38630001	38730000	0.380754
5	38640001	38740000	0.390184
5	38650001	38750000	0.391573
5	38660001	38760000	0.405692
5	38670001	38770000	0.396043
5	38680001	38780000	0.350199
5	38690001	38790000	0.409375
5	38700001	38800000	0.436252
5	38710001	38810000	0.446558
5	38720001	38820000	0.463257
5	38730001	38830000	0.470733
5	38740001	38840000	0.47269
5	38750001	38850000	0.485422
5	38760001	38860000	0.481069
5	38770001	38870000	0.509856
5	38780001	38880000	0.520737
5	38790001	38890000	0.43655
5	38800001	38900000	0.405474
5	38810001	38910000	0.382461
5	38820001	38920000	0.35069
5	38830001	38930000	0.33547
5	38840001	38940000	0.333824
5	38850001	38950000	0.304162
5	38860001	38960000	0.296641
5	38870001	38970000	0.274745
5	38880001	38980000	0.289068
5	38890001	38990000	0.302894
5	38900001	39000000	0.342198
5	38910001	39010000	0.34953
5	38920001	39020000	0.366474
5	38930001	39030000	0.393816
5	38940001	39040000	0.426484
5	38950001	39050000	0.453557
5	38960001	39060000	0.478062
5	38970001	39070000	0.46444
5	38980001	39080000	0.471816
5	38990001	39090000	0.452991
5	39000001	39100000	0.431902
5	39010001	39110000	0.446764
5	39020001	39120000	0.439512
5	39030001	39130000	0.437805
5	39040001	39140000	0.424774
5	39050001	39150000	0.413315
5	39060001	39160000	0.412734
5	39070001	39170000	0.413461
5	39080001	39180000	0.388923
5	39090001	39190000	0.389418
5	39100001	39200000	0.3952
5	39110001	39210000	0.395989
5	39120001	39220000	0.398299
5	39130001	39230000	0.37528
5	39140001	39240000	0.352423
5	39150001	39250000	0.341745
5	39160001	39260000	0.333002
5	39170001	39270000	0.340994
5	39180001	39280000	0.34629
5	39190001	39290000	0.34839
5	39200001	39300000	0.336354
5	39210001	39310000	0.338326
5	39220001	39320000	0.320879
5	39230001	39330000	0.342894
5	39240001	39340000	0.346525
5	39250001	39350000	0.36514
5	39260001	39360000	0.386625
5	39270001	39370000	0.410755
5	39280001	39380000	0.427061
5	39290001	39390000	0.449384
5	39300001	39400000	0.493191
5	39310001	39410000	0.491008
5	39320001	39420000	0.441936
5	39330001	39430000	0.419988
5	39340001	39440000	0.41618
5	39350001	39450000	0.418521
5	39360001	39460000	0.400058
5	39370001	39470000	0.383725
5	39380001	39480000	0.345985
5	39390001	39490000	0.308177
5	39400001	39500000	0.242174
5	39410001	39510000	0.215896
5	39420001	39520000	0.237977
5	39430001	39530000	0.255143
5	39440001	39540000	0.24973
5	39450001	39550000	0.255763
5	39460001	39560000	0.25867
5	39470001	39570000	0.263231
5	39480001	39580000	0.342951
5	39490001	39590000	0.31502
5	39500001	39600000	0.289956
5	39510001	39610000	0.284668
5	39520001	39620000	0.281441
5	39530001	39630000	0.279329
5	39540001	39640000	0.282401
5	39550001	39650000	0.285722
5	39560001	39660000	0.267598
5	39570001	39670000	0.267886
5	39580001	39680000	0.216529
5	39590001	39690000	0.229977
5	39600001	39700000	0.260583
5	39610001	39710000	0.269292
5	39620001	39720000	0.276104
5	39630001	39730000	0.280625
5	39640001	39740000	0.271013
5	39650001	39750000	0.255641
5	39660001	39760000	0.29694
5	39670001	39770000	0.298887
5	39680001	39780000	0.294208
5	39690001	39790000	0.268763
5	39700001	39800000	0.226354
5	39710001	39810000	0.226214
5	39720001	39820000	0.289009
5	39730001	39830000	0.310501
5	39740001	39840000	0.339864
5	39750001	39850000	0.330418
5	39760001	39860000	0.334904
5	39770001	39870000	0.327776
5	39780001	39880000	0.330705
5	39790001	39890000	0.343907
5	39800001	39900000	0.366436
5	39810001	39910000	0.37117
5	39820001	39920000	0.341963
5	39830001	39930000	0.325083
5	39840001	39940000	0.379284
5	39850001	39950000	0.406544
5	39860001	39960000	0.378151
5	39870001	39970000	0.365933
5	39880001	39980000	0.361927
5	39890001	39990000	0.339581
5	39900001	40000000	0.341412
5	39910001	40010000	0.337978
5	39920001	40020000	0.334217
5	39930001	40030000	0.340157
5	39940001	40040000	0.292891
5	39950001	40050000	0.300858
5	39960001	40060000	0.305852
5	39970001	40070000	0.313382
5	39980001	40080000	0.316587
5	39990001	40090000	0.331228
5	40000001	40100000	0.340799
5	40010001	40110000	0.341169
5	40020001	40120000	0.341769
5	40030001	40130000	0.325882
5	40040001	40140000	0.298169
5	40050001	40150000	0.264076
5	40060001	40160000	0.2707
5	40070001	40170000	0.285778
5	40080001	40180000	0.29394
5	40090001	40190000	0.316045
5	40100001	40200000	0.330425
5	40110001	40210000	0.336386
5	40120001	40220000	0.343121
5	40130001	40230000	0.354403
5	40140001	40240000	0.415667
5	40150001	40250000	0.460279
5	40160001	40260000	0.469899
5	40170001	40270000	0.456401
5	40180001	40280000	0.440057
5	40190001	40290000	0.415907
5	40200001	40300000	0.405922
5	40210001	40310000	0.402032
5	40220001	40320000	0.390013
5	40230001	40330000	0.381042
5	40240001	40340000	0.336648
5	40250001	40350000	0.27403
5	40260001	40360000	0.252443
5	40270001	40370000	0.251397
5	40280001	40380000	0.247814
5	40290001	40390000	0.248985
5	40300001	40400000	0.250769
5	40310001	40410000	0.2528
5	40320001	40420000	0.255499
5	40330001	40430000	0.250098
5	40340001	40440000	0.251003
5	40350001	40450000	0.254801
5	40360001	40460000	0.270735
5	40370001	40470000	0.271923
5	40380001	40480000	0.275191
5	40390001	40490000	0.287926
5	40400001	40500000	0.294633
5	40410001	40510000	0.283894
5	40420001	40520000	0.282462
5	40430001	40530000	0.35798
5	40440001	40540000	0.356749
5	40450001	40550000	0.365505
5	40460001	40560000	0.348754
5	40470001	40570000	0.35397
5	40480001	40580000	0.359476
5	40490001	40590000	0.35387
5	40500001	40600000	0.342335
5	40510001	40610000	0.337213
5	40520001	40620000	0.336322
5	40530001	40630000	0.252878
5	40540001	40640000	0.242497
5	40550001	40650000	0.243636
5	40560001	40660000	0.228781
5	40570001	40670000	0.229242
5	40580001	40680000	0.236899
5	40590001	40690000	0.243382
5	40600001	40700000	0.26557
5	40610001	40710000	0.271371
5	40620001	40720000	0.283705
5	40630001	40730000	0.286072
5	40640001	40740000	0.295467
5	40650001	40750000	0.297844
5	40660001	40760000	0.313048
5	40670001	40770000	0.324588
5	40680001	40780000	0.333482
5	40690001	40790000	0.351725
5	40700001	40800000	0.339942
5	40710001	40810000	0.340526
5	40720001	40820000	0.329068
5	40730001	40830000	0.311426
5	40740001	40840000	0.292387
5	40750001	40850000	0.300537
5	40760001	40860000	0.326414
5	40770001	40870000	0.323482
5	40780001	40880000	0.303794
5	40790001	40890000	0.293687
5	40800001	40900000	0.301483
5	40810001	40910000	0.296257
5	40820001	40920000	0.291729
5	40830001	40930000	0.287002
5	40840001	40940000	0.29749
5	40850001	40950000	0.295889
5	40860001	40960000	0.270399
5	40870001	40970000	0.251463
5	40880001	40980000	0.254191
5	40890001	40990000	0.258469
5	40900001	41000000	0.219993
5	40910001	41010000	0.206881
5	40920001	41020000	0.2229
5	40930001	41030000	0.255447
5	40940001	41040000	0.268275
5	40950001	41050000	0.264525
5	40960001	41060000	0.247342
5	40970001	41070000	0.238619
5	40980001	41080000	0.238829
5	40990001	41090000	0.243206
5	41000001	41100000	0.262676
5	41010001	41110000	0.268902
5	41020001	41120000	0.26312
5	41030001	41130000	0.249117
5	41040001	41140000	0.237322
5	41050001	41150000	0.236515
5	41060001	41160000	0.248567
5	41070001	41170000	0.265486
5	41080001	41180000	0.273399
5	41090001	41190000	0.276699
5	41100001	41200000	0.286464
5	41110001	41210000	0.294624
5	41120001	41220000	0.303828
5	41130001	41230000	0.306544
5	41140001	41240000	0.320399
5	41150001	41250000	0.32024
5	41160001	41260000	0.296832
5	41170001	41270000	0.273888
5	41180001	41280000	0.263433
5	41190001	41290000	0.25112
5	41200001	41300000	0.23055
5	41210001	41310000	0.216119
5	41220001	41320000	0.216665
5	41230001	41330000	0.215818
5	41240001	41340000	0.217335
5	41250001	41350000	0.223171
5	41260001	41360000	0.235341
5	41270001	41370000	0.264499
5	41280001	41380000	0.256902
5	41290001	41390000	0.269607
5	41300001	41400000	0.296171
5	41310001	41410000	0.317053
5	41320001	41420000	0.307776
5	41330001	41430000	0.270927
5	41340001	41440000	0.257126
5	41350001	41450000	0.25129
5	41360001	41460000	0.259083
5	41370001	41470000	0.261672
5	41380001	41480000	0.301573
5	41390001	41490000	0.303375
5	41400001	41500000	0.296658
5	41410001	41510000	0.297315
5	41420001	41520000	0.268524
5	41430001	41530000	0.274967
5	41440001	41540000	0.268676
5	41450001	41550000	0.266188
5	41460001	41560000	0.265008
5	41470001	41570000	0.268233
5	41480001	41580000	0.268955
5	41490001	41590000	0.272898
5	41500001	41600000	0.268316
5	41510001	41610000	0.266339
5	41520001	41620000	0.295121
5	41530001	41630000	0.284833
5	41540001	41640000	0.300435
5	41550001	41650000	0.303635
5	41560001	41660000	0.300634
5	41570001	41670000	0.306346
5	41580001	41680000	0.303708
5	41590001	41690000	0.302983
5	41600001	41700000	0.286124
5	41610001	41710000	0.300884
5	41620001	41720000	0.298364
5	41630001	41730000	0.318254
5	41640001	41740000	0.319589
5	41650001	41750000	0.312144
5	41660001	41760000	0.297196
5	41670001	41770000	0.302583
5	41680001	41780000	0.328826
5	41690001	41790000	0.345931
5	41700001	41800000	0.375241
5	41710001	41810000	0.363741
5	41720001	41820000	0.356161
5	41730001	41830000	0.35557
5	41740001	41840000	0.351199
5	41750001	41850000	0.359828
5	41760001	41860000	0.382656
5	41770001	41870000	0.373323
5	41780001	41880000	0.347125
5	41790001	41890000	0.335928
5	41800001	41900000	0.291455
5	41810001	41910000	0.287767
5	41820001	41920000	0.291308
5	41830001	41930000	0.292821
5	41840001	41940000	0.285779
5	41850001	41950000	0.276724
5	41860001	41960000	0.281404
5	41870001	41970000	0.282768
5	41880001	41980000	0.271099
5	41890001	41990000	0.248147
5	41900001	42000000	0.273423
5	41910001	42010000	0.275369
5	41920001	42020000	0.269224
5	41930001	42030000	0.275226
5	41940001	42040000	0.282064
5	41950001	42050000	0.284085
5	41960001	42060000	0.279873
5	41970001	42070000	0.274592
5	41980001	42080000	0.263711
5	41990001	42090000	0.263116
5	42000001	42100000	0.275939
5	42010001	42110000	0.278133
5	42020001	42120000	0.293028
5	42030001	42130000	0.287911
5	42040001	42140000	0.317125
5	42050001	42150000	0.302839
5	42060001	42160000	0.301755
5	42070001	42170000	0.309362
5	42080001	42180000	0.282493
5	42090001	42190000	0.280311
5	42100001	42200000	0.28273
5	42110001	42210000	0.296829
5	42120001	42220000	0.308536
5	42130001	42230000	0.316697
5	42140001	42240000	0.307244
5	42150001	42250000	0.312188
5	42160001	42260000	0.315143
5	42170001	42270000	0.316677
5	42180001	42280000	0.36024
5	42190001	42290000	0.383167
5	42200001	42300000	0.392084
5	42210001	42310000	0.321519
5	42220001	42320000	0.311331
5	42230001	42330000	0.310107
5	42240001	42340000	0.313767
5	42250001	42350000	0.327307
5	42260001	42360000	0.339236
5	42270001	42370000	0.344755
5	42280001	42380000	0.34426
5	42290001	42390000	0.325816
5	42300001	42400000	0.303371
5	42310001	42410000	0.35512
5	42320001	42420000	0.351307
5	42330001	42430000	0.328591
5	42340001	42440000	0.313492
5	42350001	42450000	0.350202
5	42360001	42460000	0.373175
5	42370001	42470000	0.371929
5	42380001	42480000	0.375443
5	42390001	42490000	0.389238
5	42400001	42500000	0.401179
5	42410001	42510000	0.406466
5	42420001	42520000	0.408208
5	42430001	42530000	0.42417
5	42440001	42540000	0.435565
5	42450001	42550000	0.426531
5	42460001	42560000	0.420451
5	42470001	42570000	0.434988
5	42480001	42580000	0.391508
5	42490001	42590000	0.387623
5	42500001	42600000	0.392817
5	42510001	42610000	0.39112
5	42520001	42620000	0.385409
5	42530001	42630000	0.381036
5	42540001	42640000	0.376783
5	42550001	42650000	0.366869
5	42560001	42660000	0.359025
5	42570001	42670000	0.354315
5	42580001	42680000	0.387564
5	42590001	42690000	0.392027
5	42600001	42700000	0.397611
5	42610001	42710000	0.405476
5	42620001	42720000	0.428502
5	42630001	42730000	0.450632
5	42640001	42740000	0.474574
5	42650001	42750000	0.506294
5	42660001	42760000	0.498351
5	42670001	42770000	0.496861
5	42680001	42780000	0.506323
5	42690001	42790000	0.513037
5	42700001	42800000	0.527844
5	42710001	42810000	0.524284
5	42720001	42820000	0.519413
5	42730001	42830000	0.509416
5	42740001	42840000	0.482357
5	42750001	42850000	0.465465
5	42760001	42860000	0.469766
5	42770001	42870000	0.449721
5	42780001	42880000	0.448048
5	42790001	42890000	0.419883
5	42800001	42900000	0.393236
5	42810001	42910000	0.404634
5	42820001	42920000	0.398582
5	42830001	42930000	0.425016
5	42840001	42940000	0.471143
5	42850001	42950000	0.516696
5	42860001	42960000	0.520366
5	42870001	42970000	0.550339
5	42880001	42980000	0.569951
5	42890001	42990000	0.60955
5	42900001	43000000	0.63224
5	42910001	43010000	0.628634
5	42920001	43020000	0.596168
5	42930001	43030000	0.58403
5	42940001	43040000	0.568663
5	42950001	43050000	0.521145
5	42960001	43060000	0.524357
5	42970001	43070000	0.531691
5	42980001	43080000	0.52345
5	42990001	43090000	0.520798
5	43000001	43100000	0.490126
5	43010001	43110000	0.474258
5	43020001	43120000	0.493106
5	43030001	43130000	0.495727
5	43040001	43140000	0.495319
5	43050001	43150000	0.498898
5	43060001	43160000	0.50243
5	43070001	43170000	0.481578
5	43080001	43180000	0.473587
5	43090001	43190000	0.466992
5	43100001	43200000	0.487332
5	43110001	43210000	0.507125
5	43120001	43220000	0.515161
5	43130001	43230000	0.52031
5	43140001	43240000	0.513972
5	43150001	43250000	0.499499
5	43160001	43260000	0.476787
5	43170001	43270000	0.438374
5	43180001	43280000	0.436884
5	43190001	43290000	0.447446
5	43200001	43300000	0.447889
5	43210001	43310000	0.435367
5	43220001	43320000	0.392339
5	43230001	43330000	0.38191
5	43240001	43340000	0.365095
5	43250001	43350000	0.355498
5	43260001	43360000	0.359965
5	43270001	43370000	0.381997
5	43280001	43380000	0.373695
5	43290001	43390000	0.358647
5	43300001	43400000	0.354595
5	43310001	43410000	0.337514
5	43320001	43420000	0.324557
5	43330001	43430000	0.295823
5	43340001	43440000	0.295154
5	43350001	43450000	0.313765
5	43360001	43460000	0.314969
5	43370001	43470000	0.301767
5	43380001	43480000	0.295882
5	43390001	43490000	0.29514
5	43400001	43500000	0.307053
5	43410001	43510000	0.323589
5	43420001	43520000	0.353002
5	43430001	43530000	0.332205
5	43440001	43540000	0.330538
5	43450001	43550000	0.333618
5	43460001	43560000	0.352817
5	43470001	43570000	0.371758
5	43480001	43580000	0.396043
5	43490001	43590000	0.415622
5	43500001	43600000	0.422773
5	43510001	43610000	0.421462
5	43520001	43620000	0.433226
5	43530001	43630000	0.496717
5	43540001	43640000	0.538777
5	43550001	43650000	0.540046
5	43560001	43660000	0.553046
5	43570001	43670000	0.558048
5	43580001	43680000	0.567088
5	43590001	43690000	0.55435
5	43600001	43700000	0.562747
5	43610001	43710000	0.5603
5	43620001	43720000	0.532821
5	43630001	43730000	0.517619
5	43640001	43740000	0.501332
5	43650001	43750000	0.508403
5	43660001	43760000	0.518301
5	43670001	43770000	0.527049
5	43680001	43780000	0.528097
5	43690001	43790000	0.535252
5	43700001	43800000	0.517734
5	43710001	43810000	0.488722
5	43720001	43820000	0.464385
5	43730001	43830000	0.461516
5	43740001	43840000	0.460106
5	43750001	43850000	0.420353
5	43760001	43860000	0.393078
5	43770001	43870000	0.364085
5	43780001	43880000	0.332188
5	43790001	43890000	0.341822
5	43800001	43900000	0.33049
5	43810001	43910000	0.333246
5	43820001	43920000	0.329848
5	43830001	43930000	0.324559
5	43840001	43940000	0.281828
5	43850001	43950000	0.267638
5	43860001	43960000	0.270479
5	43870001	43970000	0.267931
5	43880001	43980000	0.26129
5	43890001	43990000	0.247717
5	43900001	44000000	0.24004
5	43910001	44010000	0.231679
5	43920001	44020000	0.238755
5	43930001	44030000	0.248842
5	43940001	44040000	0.282039
5	43950001	44050000	0.312402
5	43960001	44060000	0.310001
5	43970001	44070000	0.309059
5	43980001	44080000	0.30719
5	43990001	44090000	0.312868
5	44000001	44100000	0.335978
5	44010001	44110000	0.370981
5	44020001	44120000	0.403106
5	44030001	44130000	0.403578
5	44040001	44140000	0.404139
5	44050001	44150000	0.419196
5	44060001	44160000	0.439935
5	44070001	44170000	0.454452
5	44080001	44180000	0.461325
5	44090001	44190000	0.474676
5	44100001	44200000	0.44716
5	44110001	44210000	0.438336
5	44120001	44220000	0.405018
5	44130001	44230000	0.399968
5	44140001	44240000	0.401802
5	44150001	44250000	0.388704
5	44160001	44260000	0.36346
5	44170001	44270000	0.469065
5	44180001	44280000	0.505466
5	44190001	44290000	0.527465
5	44200001	44300000	0.564106
5	44210001	44310000	0.588619
5	44220001	44320000	0.632638
5	44230001	44330000	0.663628
5	44240001	44340000	0.661073
5	44250001	44350000	0.677467
5	44260001	44360000	0.697353
5	44270001	44370000	0.649567
5	44280001	44380000	0.639029
5	44290001	44390000	0.636477
5	44300001	44400000	0.624999
5	44310001	44410000	0.616176
5	44320001	44420000	0.587975
5	44330001	44430000	0.519538
5	44340001	44440000	0.532138
5	44350001	44450000	0.600136
5	44360001	44460000	0.620648
5	44370001	44470000	0.636221
5	44380001	44480000	0.433788
5	44390001	44490000	0.324738
5	44400001	44500000	0.305425
5	44410001	44510000	0.30913
5	44420001	44520000	0.328823
5	44430001	44530000	0.329371
5	44440001	44540000	0.34561
5	44450001	44550000	0.291238
5	44460001	44560000	0.258664
5	44470001	44570000	0.285552
5	44480001	44580000	0.405808
5	44490001	44590000	0.614727
5	44500001	44600000	0.676766
5	44510001	44610000	0.672931
5	44520001	44620000	0.545228
5	44530001	44630000	0.537668
5	44540001	44640000	0.505215
5	44550001	44650000	0.502711
5	44560001	44660000	0.470105
5	44570001	44670000	0.444242
5	44580001	44680000	0.411919
5	44590001	44690000	0.392307
5	44600001	44700000	0.376215
5	44610001	44710000	0.358948
5	44620001	44720000	0.368403
5	44630001	44730000	0.32753
5	44640001	44740000	0.317262
5	44650001	44750000	0.349722
5	44660001	44760000	0.334335
5	44670001	44770000	0.274812
5	44680001	44780000	0.24339
5	44690001	44790000	0.261952
5	44700001	44800000	0.26114
5	44710001	44810000	0.278014
5	44720001	44820000	0.284081
5	44730001	44830000	0.311463
5	44740001	44840000	0.338079
5	44750001	44850000	0.325814
5	44760001	44860000	0.354201
5	44770001	44870000	0.432398
5	44780001	44880000	0.530769
5	44790001	44890000	0.531842
5	44800001	44900000	0.508694
5	44810001	44910000	0.558297
5	44820001	44920000	0.617643
5	44830001	44930000	0.619938
5	44840001	44940000	0.595443
5	44850001	44950000	0.571001
5	44860001	44960000	0.54974
5	44870001	44970000	0.526446
5	44880001	44980000	0.511999
5	44890001	44990000	0.484637
5	44900001	45000000	0.465306
5	44910001	45010000	0.396745
5	44920001	45020000	0.329109
5	44930001	45030000	0.246608
5	44940001	45040000	0.259
5	44950001	45050000	0.282614
5	44960001	45060000	0.295698
5	44970001	45070000	0.302152
5	44980001	45080000	0.294889
5	44990001	45090000	0.306919
5	45000001	45100000	0.337196
5	45010001	45110000	0.338797
5	45020001	45120000	0.339352
5	45030001	45130000	0.324759
5	45040001	45140000	0.315867
5	45050001	45150000	0.316906
5	45060001	45160000	0.314926
5	45070001	45170000	0.295852
5	45080001	45180000	0.314031
5	45090001	45190000	0.311505
5	45100001	45200000	0.308355
5	45110001	45210000	0.310502
5	45120001	45220000	0.304926
5	45130001	45230000	0.313905
5	45140001	45240000	0.323291
5	45150001	45250000	0.321351
5	45160001	45260000	0.335606
5	45170001	45270000	0.369918
5	45180001	45280000	0.383706
5	45190001	45290000	0.414076
5	45200001	45300000	0.416944
5	45210001	45310000	0.422571
5	45220001	45320000	0.435317
5	45230001	45330000	0.426649
5	45240001	45340000	0.421111
5	45250001	45350000	0.423311
5	45260001	45360000	0.427126
5	45270001	45370000	0.436121
5	45280001	45380000	0.423589
5	45290001	45390000	0.415046
5	45300001	45400000	0.396797
5	45310001	45410000	0.39789
5	45320001	45420000	0.377456
5	45330001	45430000	0.373994
5	45340001	45440000	0.372788
5	45350001	45450000	0.362938
5	45360001	45460000	0.338258
5	45370001	45470000	0.300617
5	45380001	45480000	0.0131994
5	45390001	45490000	0.0131994
5	45430001	45530000	0.0131994
5	45440001	45540000	0.0131994
5	45450001	45550000	0.0131994
5	45460001	45560000	0.0131994
5	45470001	45570000	0.0131994
5	45480001	45580000	0.0131994
5	45490001	45590000	0.0131994
5	45500001	45600000	0.0131994
5	45510001	45610000	0.0131994
5	45520001	45620000	0.0131994
5	45560001	45660000	0.619235
5	45570001	45670000	0.619235
5	45580001	45680000	0.619235
5	45590001	45690000	0.619235
5	45600001	45700000	0.619235
5	45610001	45710000	0.619235
5	45620001	45720000	0.619235
5	45630001	45730000	0.619235
5	45640001	45740000	0.619235
5	45650001	45750000	0.619235
5	46060001	46160000	0.0131994
5	46070001	46170000	0.350765
5	46080001	46180000	0.350765
5	46090001	46190000	0.350765
5	46100001	46200000	0.350765
5	46110001	46210000	0.350765
5	46120001	46220000	0.462018
5	46130001	46230000	0.462018
5	46140001	46240000	0.551682
5	46150001	46250000	0.551682
5	46160001	46260000	0.659378
5	46170001	46270000	0.408571
5	46180001	46280000	0.379284
5	46190001	46290000	0.342599
5	46200001	46300000	0.344318
5	46210001	46310000	0.357966
5	46220001	46320000	0.343111
5	46230001	46330000	0.355979
5	46240001	46340000	0.343815
5	46250001	46350000	0.33986
5	46260001	46360000	0.333422
5	46270001	46370000	0.337135
5	46280001	46380000	0.346268
5	46290001	46390000	0.346361
5	46300001	46400000	0.333328
5	46310001	46410000	0.334657
5	46320001	46420000	0.347826
5	46330001	46430000	0.273983
5	46340001	46440000	0.275079
5	46350001	46450000	0.289309
5	46360001	46460000	0.300748
5	46370001	46470000	0.298798
5	46380001	46480000	0.28968
5	46390001	46490000	0.295729
5	46400001	46500000	0.305859
5	46410001	46510000	0.310717
5	46420001	46520000	0.310691
5	46430001	46530000	0.406815
5	46440001	46540000	0.434118
5	46450001	46550000	0.418375
5	46460001	46560000	0.424107
5	46470001	46570000	0.42842
5	46480001	46580000	0.425298
5	46490001	46590000	0.420496
5	46500001	46600000	0.432683
5	46510001	46610000	0.433809
5	46520001	46620000	0.436543
5	46530001	46630000	0.399714
5	46540001	46640000	0.385031
5	46550001	46650000	0.390995
5	46560001	46660000	0.387952
5	46570001	46670000	0.392032
5	46580001	46680000	0.397377
5	46590001	46690000	0.396444
5	46600001	46700000	0.397576
5	46610001	46710000	0.393164
5	46620001	46720000	0.39673
5	46630001	46730000	0.461237
5	46640001	46740000	0.457683
5	46650001	46750000	0.47702
5	46660001	46760000	0.47563
5	46670001	46770000	0.474111
5	46680001	46780000	0.476115
5	46690001	46790000	0.491655
5	46700001	46800000	0.473736
5	46710001	46810000	0.490663
5	46720001	46820000	0.464923
5	46730001	46830000	0.468464
5	46740001	46840000	0.498915
5	46750001	46850000	0.486145
5	46760001	46860000	0.462429
5	46770001	46870000	0.44745
5	46780001	46880000	0.410992
5	46790001	46890000	0.392799
5	46800001	46900000	0.41954
5	46810001	46910000	0.388617
5	46820001	46920000	0.399832
5	46830001	46930000	0.39554
5	46840001	46940000	0.408815
5	46850001	46950000	0.408108
5	46860001	46960000	0.402632
5	46870001	46970000	0.399184
5	46880001	46980000	0.410701
5	46890001	46990000	0.419693
5	46900001	47000000	0.365782
5	46910001	47010000	0.404807
5	46920001	47020000	0.413816
5	46930001	47030000	0.415922
5	46940001	47040000	0.396923
5	46950001	47050000	0.409104
5	46960001	47060000	0.47244
5	46970001	47070000	0.456681
5	46980001	47080000	0.44809
5	46990001	47090000	0.448712
5	47000001	47100000	0.469263
5	47010001	47110000	0.457733
5	47020001	47120000	0.449709
5	47030001	47130000	0.407105
5	47040001	47140000	0.394973
5	47050001	47150000	0.402155
5	47060001	47160000	0.383787
5	47070001	47170000	0.395397
5	47080001	47180000	0.400741
5	47090001	47190000	0.424108
5	47100001	47200000	0.42065
5	47110001	47210000	0.442053
5	47120001	47220000	0.441743
5	47130001	47230000	0.502326
5	47140001	47240000	0.515723
5	47150001	47250000	0.516776
5	47160001	47260000	0.528385
5	47170001	47270000	0.482693
5	47180001	47280000	0.507046
5	47190001	47290000	0.500424
5	47200001	47300000	0.522911
5	47210001	47310000	0.544917
5	47220001	47320000	0.580768
5	47230001	47330000	0.582533
5	47240001	47340000	0.609351
5	47250001	47350000	0.619507
5	47260001	47360000	0.471358
5	47270001	47370000	0.420103
5	47280001	47380000	0.423164
5	47290001	47390000	0.380009
5	47300001	47400000	0.356145
5	47310001	47410000	0.283326
5	47320001	47420000	0.273049
5	47330001	47430000	0.266221
5	47340001	47440000	0.255842
5	47350001	47450000	0.231868
5	47360001	47460000	0.248665
5	47370001	47470000	0.290142
5	47380001	47480000	0.285792
5	47390001	47490000	0.315892
5	47400001	47500000	0.334675
5	47410001	47510000	0.410996
5	47420001	47520000	0.419568
5	47430001	47530000	0.428905
5	47440001	47540000	0.437005
5	47450001	47550000	0.460531
5	47460001	47560000	0.470245
5	47470001	47570000	0.455639
5	47480001	47580000	0.453218
5	47490001	47590000	0.436846
5	47500001	47600000	0.417083
5	47510001	47610000	0.420607
5	47520001	47620000	0.43154
5	47530001	47630000	0.413253
5	47540001	47640000	0.405686
5	47550001	47650000	0.429918
5	47560001	47660000	0.395029
5	47570001	47670000	0.324818
5	47580001	47680000	0.192642
5	47590001	47690000	0.31015
5	47600001	47700000	0.346002
5	47610001	47710000	0.408435
5	47620001	47720000	0.433662
5	47630001	47730000	0.394713
5	47640001	47740000	0.383987
5	47650001	47750000	0.363703
5	47660001	47760000	0.358196
5	47670001	47770000	0.337829
5	47680001	47780000	0.341643
5	47690001	47790000	0.360982
5	47700001	47800000	0.419926
5	47710001	47810000	0.443107
5	47720001	47820000	0.458072
5	47730001	47830000	0.465533
5	47740001	47840000	0.469981
5	47750001	47850000	0.479535
5	47760001	47860000	0.481969
5	47770001	47870000	0.490584
5	47780001	47880000	0.49038
5	47790001	47890000	0.47948
5	47800001	47900000	0.454335
5	47810001	47910000	0.410915
5	47820001	47920000	0.422876
5	47830001	47930000	0.437646
5	47840001	47940000	0.517467
5	47850001	47950000	0.541176
5	47860001	47960000	0.534846
5	47870001	47970000	0.483584
5	47880001	47980000	0.463342
5	47890001	47990000	0.462274
5	47900001	48000000	0.440179
5	47910001	48010000	0.433567
5	47920001	48020000	0.40928
5	47930001	48030000	0.380226
5	47940001	48040000	0.281311
5	47950001	48050000	0.227379
5	47960001	48060000	0.191984
5	47970001	48070000	0.201211
5	47980001	48080000	0.217604
5	47990001	48090000	0.23994
5	48000001	48100000	0.266287
5	48010001	48110000	0.281858
5	48020001	48120000	0.288208
5	48030001	48130000	0.304953
5	48040001	48140000	0.311308
5	48050001	48150000	0.321801
5	48060001	48160000	0.317576
5	48070001	48170000	0.344357
5	48080001	48180000	0.365818
5	48090001	48190000	0.360727
5	48100001	48200000	0.354662
5	48110001	48210000	0.355752
5	48120001	48220000	0.374167
5	48130001	48230000	0.368943
5	48140001	48240000	0.370522
5	48150001	48250000	0.353089
5	48160001	48260000	0.359616
5	48170001	48270000	0.342057
5	48180001	48280000	0.313902
5	48190001	48290000	0.304505
5	48200001	48300000	0.288685
5	48210001	48310000	0.271472
5	48220001	48320000	0.266151
5	48230001	48330000	0.264132
5	48240001	48340000	0.256491
5	48250001	48350000	0.252947
5	48260001	48360000	0.24708
5	48270001	48370000	0.244923
5	48280001	48380000	0.233955
5	48290001	48390000	0.199618
5	48300001	48400000	0.192456
5	48310001	48410000	0.196048
5	48320001	48420000	0.171869
5	48330001	48430000	0.180174
5	48340001	48440000	0.155812
5	48350001	48450000	0.133747
5	48360001	48460000	0.13193
5	48370001	48470000	0.134169
5	48380001	48480000	0.138791
5	48390001	48490000	0.139071
5	48400001	48500000	0.143674
5	48410001	48510000	0.140094
5	48420001	48520000	0.161293
5	48430001	48530000	0.188967
5	48440001	48540000	0.221963
5	48450001	48550000	0.228781
5	48460001	48560000	0.225032
5	48470001	48570000	0.260745
5	48480001	48580000	0.301118
5	48490001	48590000	0.317679
5	48500001	48600000	0.325174
5	48510001	48610000	0.304386
5	48520001	48620000	0.302761
5	48530001	48630000	0.258066
5	48540001	48640000	0.232486
5	48550001	48650000	0.245945
5	48560001	48660000	0.28329
5	48570001	48670000	0.256428
5	48580001	48680000	0.241203
5	48590001	48690000	0.190589
5	48600001	48700000	0.220677
5	48610001	48710000	0.229948
5	48620001	48720000	0.232898
5	48630001	48730000	0.230602
5	48640001	48740000	0.230602
5	48650001	48750000	0.228801
5	48660001	48760000	0.217456
5	48670001	48770000	0.215681
5	48680001	48780000	0.210865
5	48690001	48790000	0.212666
5	48700001	48800000	0.203865
5	48710001	48810000	0.20164
5	48720001	48820000	0.189126
5	48730001	48830000	0.226189
5	48740001	48840000	0.265524
5	48750001	48850000	0.269735
5	48760001	48860000	0.280657
5	48770001	48870000	0.287761
5	48780001	48880000	0.314595
5	48790001	48890000	0.313787
5	48800001	48900000	0.313914
5	48810001	48910000	0.317582
5	48820001	48920000	0.316398
5	48830001	48930000	0.313902
5	48840001	48940000	0.304351
5	48850001	48950000	0.300439
5	48860001	48960000	0.297054
5	48870001	48970000	0.295674
5	48880001	48980000	0.280712
5	48890001	48990000	0.287535
5	48900001	49000000	0.275692
5	48910001	49010000	0.273104
5	48920001	49020000	0.26663
5	48930001	49030000	0.261851
5	48940001	49040000	0.241785
5	48950001	49050000	0.231394
5	48960001	49060000	0.222145
5	48970001	49070000	0.222229
5	48980001	49080000	0.24748
5	48990001	49090000	0.254231
5	49000001	49100000	0.261437
5	49010001	49110000	0.25255
5	49020001	49120000	0.251531
5	49030001	49130000	0.253108
5	49040001	49140000	0.24901
5	49050001	49150000	0.252915
5	49060001	49160000	0.261953
5	49070001	49170000	0.257197
5	49080001	49180000	0.206754
5	49090001	49190000	0.152683
5	49100001	49200000	0.150141
5	49110001	49210000	0.149739
5	49120001	49220000	0.158318
5	49130001	49230000	0.155628
5	49140001	49240000	0.146588
5	49150001	49250000	0.146242
5	49160001	49260000	0.144143
5	49170001	49270000	0.131595
5	49180001	49280000	0.141604
5	49190001	49290000	0.137786
5	49200001	49300000	0.117484
5	49210001	49310000	0.119295
5	49220001	49320000	0.119295
5	49230001	49330000	0.119295
5	49240001	49340000	0.139311
5	49250001	49350000	0.16151
5	49260001	49360000	0.18876
5	49270001	49370000	0.189311
5	49280001	49380000	0.194557
5	49290001	49390000	0.191825
5	49300001	49400000	0.199312
5	49310001	49410000	0.186506
5	49320001	49420000	0.183721
5	49330001	49430000	0.181458
5	49340001	49440000	0.18977
5	49350001	49450000	0.195608
5	49360001	49460000	0.190452
5	49370001	49470000	0.192095
5	49380001	49480000	0.191692
5	49390001	49490000	0.18932
5	49400001	49500000	0.180555
5	49410001	49510000	0.181856
5	49420001	49520000	0.185443
5	49430001	49530000	0.184135
5	49440001	49540000	0.161234
5	49450001	49550000	0.153684
5	49460001	49560000	0.155028
5	49470001	49570000	0.154041
5	49480001	49580000	0.139702
5	49490001	49590000	0.149643
5	49500001	49600000	0.164699
5	49510001	49610000	0.169293
5	49520001	49620000	0.172767
5	49530001	49630000	0.181882
5	49540001	49640000	0.183722
5	49550001	49650000	0.177648
5	49560001	49660000	0.177915
5	49570001	49670000	0.173051
5	49580001	49680000	0.177918
5	49590001	49690000	0.17727
5	49600001	49700000	0.152598
5	49610001	49710000	0.151191
5	49620001	49720000	0.148887
5	49630001	49730000	0.148409
5	49640001	49740000	0.143971
5	49650001	49750000	0.148186
5	49660001	49760000	0.146912
5	49670001	49770000	0.150307
5	49680001	49780000	0.15256
5	49690001	49790000	0.143112
5	49700001	49800000	0.156343
5	49710001	49810000	0.163162
5	49720001	49820000	0.179649
5	49730001	49830000	0.175176
5	49740001	49840000	0.177843
5	49750001	49850000	0.176925
5	49760001	49860000	0.183362
5	49770001	49870000	0.179057
5	49780001	49880000	0.173407
5	49790001	49890000	0.164271
5	49800001	49900000	0.166022
5	49810001	49910000	0.157146
5	49820001	49920000	0.136623
5	49830001	49930000	0.147333
5	49840001	49940000	0.148526
5	49850001	49950000	0.153143
5	49860001	49960000	0.142821
5	49870001	49970000	0.146428
5	49880001	49980000	0.150753
5	49890001	49990000	0.155067
5	49900001	50000000	0.155926
5	49910001	50010000	0.168235
5	49920001	50020000	0.169346
5	49930001	50030000	0.155813
5	49940001	50040000	0.151029
5	49950001	50050000	0.14105
5	49960001	50060000	0.14343
5	49970001	50070000	0.147574
5	49980001	50080000	0.146146
5	49990001	50090000	0.163134
5	50000001	50100000	0.160195
5	50010001	50110000	0.142224
5	50020001	50120000	0.127625
5	50030001	50130000	0.131207
5	50040001	50140000	0.130831
5	50050001	50150000	0.142854
5	50060001	50160000	0.152915
5	50070001	50170000	0.153969
5	50080001	50180000	0.154705
5	50090001	50190000	0.151152
5	50100001	50200000	0.166161
5	50110001	50210000	0.17288
5	50120001	50220000	0.181212
5	50130001	50230000	0.177766
5	50140001	50240000	0.176605
5	50150001	50250000	0.172585
5	50160001	50260000	0.17622
5	50170001	50270000	0.171319
5	50180001	50280000	0.163615
5	50190001	50290000	0.15878
5	50200001	50300000	0.134497
5	50210001	50310000	0.137742
5	50220001	50320000	0.132669
5	50230001	50330000	0.145026
5	50240001	50340000	0.155954
5	50250001	50350000	0.164635
5	50260001	50360000	0.159294
5	50270001	50370000	0.161728
5	50280001	50380000	0.171392
5	50290001	50390000	0.182911
5	50300001	50400000	0.185753
5	50310001	50410000	0.18648
5	50320001	50420000	0.18931
5	50330001	50430000	0.202044
5	50340001	50440000	0.194208
5	50350001	50450000	0.192486
5	50360001	50460000	0.208637
5	50370001	50470000	0.205483
5	50380001	50480000	0.215274
5	50390001	50490000	0.204321
5	50400001	50500000	0.195119
5	50410001	50510000	0.198845
5	50420001	50520000	0.185653
5	50430001	50530000	0.161415
5	50440001	50540000	0.168217
5	50450001	50550000	0.166182
5	50460001	50560000	0.154684
5	50470001	50570000	0.151004
5	50480001	50580000	0.143782
5	50490001	50590000	0.135281
5	50500001	50600000	0.127669
5	50510001	50610000	0.120106
5	50520001	50620000	0.126173
5	50530001	50630000	0.127723
5	50540001	50640000	0.113775
5	50550001	50650000	0.103778
5	50560001	50660000	0.0958357
5	50570001	50670000	0.100248
5	50580001	50680000	0.112675
5	50590001	50690000	0.108718
5	50600001	50700000	0.116196
5	50610001	50710000	0.112227
5	50620001	50720000	0.10962
5	50630001	50730000	0.116468
5	50640001	50740000	0.115051
5	50650001	50750000	0.12512
5	50660001	50760000	0.131536
5	50670001	50770000	0.129589
5	50680001	50780000	0.121685
5	50690001	50790000	0.135145
5	50700001	50800000	0.129644
5	50710001	50810000	0.131896
5	50720001	50820000	0.138426
5	50730001	50830000	0.159885
5	50740001	50840000	0.215792
5	50750001	50850000	0.216387
5	50760001	50860000	0.240121
5	50770001	50870000	0.252102
5	50780001	50880000	0.257015
5	50790001	50890000	0.25113
5	50800001	50900000	0.279756
5	50810001	50910000	0.284729
5	50820001	50920000	0.290765
5	50830001	50930000	0.281409
5	50840001	50940000	0.268658
5	50850001	50950000	0.293226
5	50860001	50960000	0.293501
5	50870001	50970000	0.294029
5	50880001	50980000	0.304842
5	50890001	50990000	0.33473
5	50900001	51000000	0.305164
5	50910001	51010000	0.316649
5	50920001	51020000	0.325408
5	50930001	51030000	0.312524
5	50940001	51040000	0.32657
5	50950001	51050000	0.323979
5	50960001	51060000	0.308835
5	50970001	51070000	0.325021
5	50980001	51080000	0.312832
5	50990001	51090000	0.299048
5	51000001	51100000	0.326713
5	51010001	51110000	0.339264
5	51020001	51120000	0.338971
5	51030001	51130000	0.355968
5	51040001	51140000	0.346954
5	51050001	51150000	0.326688
5	51060001	51160000	0.339812
5	51070001	51170000	0.334485
5	51080001	51180000	0.342473
5	51090001	51190000	0.342837
5	51100001	51200000	0.335853
5	51110001	51210000	0.313369
5	51120001	51220000	0.309663
5	51130001	51230000	0.321826
5	51140001	51240000	0.336132
5	51150001	51250000	0.357224
5	51160001	51260000	0.338182
5	51170001	51270000	0.327053
5	51180001	51280000	0.331406
5	51190001	51290000	0.338783
5	51200001	51300000	0.340068
5	51210001	51310000	0.344615
5	51220001	51320000	0.351859
5	51230001	51330000	0.336648
5	51240001	51340000	0.338028
5	51250001	51350000	0.335708
5	51260001	51360000	0.34443
5	51270001	51370000	0.331776
5	51280001	51380000	0.331835
5	51290001	51390000	0.341281
5	51300001	51400000	0.356097
5	51310001	51410000	0.363984
5	51320001	51420000	0.372064
5	51330001	51430000	0.39218
5	51340001	51440000	0.394738
5	51350001	51450000	0.410099
5	51360001	51460000	0.417569
5	51370001	51470000	0.484113
5	51380001	51480000	0.431461
5	51390001	51490000	0.4332
5	51400001	51500000	0.448831
5	51410001	51510000	0.48806
5	51420001	51520000	0.522729
5	51430001	51530000	0.562112
5	51440001	51540000	0.586317
5	51450001	51550000	0.530803
5	51460001	51560000	0.536811
5	51470001	51570000	0.500651
5	51480001	51580000	0.59582
5	51490001	51590000	0.597421
5	51500001	51600000	0.534863
5	51510001	51610000	0.484046
5	51520001	51620000	0.476914
5	51530001	51630000	0.471789
5	51540001	51640000	0.378366
5	51550001	51650000	0.38753
5	51560001	51660000	0.388547
5	51570001	51670000	0.413306
5	51580001	51680000	0.413459
5	51590001	51690000	0.385117
5	51600001	51700000	0.405425
5	51610001	51710000	0.412849
5	51620001	51720000	0.407944
5	51630001	51730000	0.412995
5	51640001	51740000	0.461553
5	51650001	51750000	0.468725
5	51660001	51760000	0.458062
5	51670001	51770000	0.457625
5	51680001	51780000	0.453517
5	51690001	51790000	0.469199
5	51700001	51800000	0.472271
5	51710001	51810000	0.477513
5	51720001	51820000	0.474915
5	51730001	51830000	0.497809
5	51740001	51840000	0.508007
5	51750001	51850000	0.520977
5	51760001	51860000	0.531917
5	51770001	51870000	0.53413
5	51780001	51880000	0.542743
5	51790001	51890000	0.541164
5	51800001	51900000	0.541292
5	51810001	51910000	0.546787
5	51820001	51920000	0.531635
5	51830001	51930000	0.548075
5	51840001	51940000	0.555972
5	51850001	51950000	0.551682
5	51860001	51960000	0.568616
5	51870001	51970000	0.557799
5	51880001	51980000	0.57291
5	51890001	51990000	0.5658
5	51900001	52000000	0.443128
5	51910001	52010000	0.393822
5	51920001	52020000	0.394972
5	51930001	52030000	0.362739
5	51940001	52040000	0.351403
5	51950001	52050000	0.337788
5	51960001	52060000	0.317512
5	51970001	52070000	0.368301
5	51980001	52080000	0.368008
5	51990001	52090000	0.370154
5	52000001	52100000	0.481571
5	52010001	52110000	0.556867
5	52020001	52120000	0.589359
5	52030001	52130000	0.597302
5	52040001	52140000	0.602665
5	52050001	52150000	0.60567
5	52060001	52160000	0.582855
5	52070001	52170000	0.569986
5	52080001	52180000	0.563656
5	52090001	52190000	0.551906
5	52100001	52200000	0.491774
5	52110001	52210000	0.483108
5	52120001	52220000	0.46314
5	52130001	52230000	0.446332
5	52140001	52240000	0.423144
5	52150001	52250000	0.429434
5	52160001	52260000	0.470092
5	52170001	52270000	0.467791
5	52180001	52280000	0.459071
5	52190001	52290000	0.413488
5	52200001	52300000	0.426029
5	52210001	52310000	0.443663
5	52220001	52320000	0.444394
5	52230001	52330000	0.457307
5	52240001	52340000	0.470872
5	52250001	52350000	0.449369
5	52260001	52360000	0.465108
5	52270001	52370000	0.456972
5	52280001	52380000	0.439699
5	52290001	52390000	0.505666
5	52300001	52400000	0.51969
5	52310001	52410000	0.52199
5	52320001	52420000	0.510014
5	52330001	52430000	0.474184
5	52340001	52440000	0.45817
5	52350001	52450000	0.472059
5	52360001	52460000	0.47662
5	52370001	52470000	0.503869
5	52380001	52480000	0.513888
5	52390001	52490000	0.506047
5	52400001	52500000	0.468863
5	52410001	52510000	0.472329
5	52420001	52520000	0.50083
5	52430001	52530000	0.539531
5	52440001	52540000	0.49231
5	52450001	52550000	0.499286
5	52460001	52560000	0.505519
5	52470001	52570000	0.485649
5	52480001	52580000	0.51852
5	52490001	52590000	0.530587
5	52500001	52600000	0.543538
5	52510001	52610000	0.557848
5	52520001	52620000	0.568786
5	52530001	52630000	0.574941
5	52540001	52640000	0.654099
5	52550001	52650000	0.648283
5	52560001	52660000	0.599276
5	52570001	52670000	0.626386
5	52580001	52680000	0.566015
5	52590001	52690000	0.547977
5	52600001	52700000	0.578397
5	52610001	52710000	0.546514
5	52620001	52720000	0.525136
5	52630001	52730000	0.503007
5	52640001	52740000	0.509038
5	52650001	52750000	0.523007
5	52660001	52760000	0.565201
5	52670001	52770000	0.561799
5	52680001	52780000	0.584298
5	52690001	52790000	0.57432
5	52700001	52800000	0.59872
5	52710001	52810000	0.620589
5	52720001	52820000	0.630242
5	52730001	52830000	0.629653
5	52740001	52840000	0.661475
5	52750001	52850000	0.675091
5	52760001	52860000	0.661516
5	52770001	52870000	0.67035
5	52780001	52880000	0.644265
5	52790001	52890000	0.667381
5	52800001	52900000	0.577035
5	52810001	52910000	0.551559
5	52820001	52920000	0.549702
5	52830001	52930000	0.512313
5	52840001	52940000	0.481337
5	52850001	52950000	0.451078
5	52860001	52960000	0.441471
5	52870001	52970000	0.430375
5	52880001	52980000	0.439127
5	52890001	52990000	0.435491
5	52900001	53000000	0.507068
5	52910001	53010000	0.503503
5	52920001	53020000	0.490632
5	52930001	53030000	0.579351
5	52940001	53040000	0.621604
5	52950001	53050000	0.563053
5	52960001	53060000	0.598387
5	52970001	53070000	0.575291
5	52980001	53080000	0.609045
5	52990001	53090000	0.606785
5	53000001	53100000	0.614448
5	53010001	53110000	0.634771
5	53020001	53120000	0.646649
5	53030001	53130000	0.653335
5	53040001	53140000	0.643663
5	53050001	53150000	0.748646
5	53060001	53160000	0.755318
5	53070001	53170000	0.728383
5	53080001	53180000	0.724104
5	53090001	53190000	0.759354
5	53100001	53200000	0.774577
5	53110001	53210000	0.742138
5	53120001	53220000	0.766352
5	53130001	53230000	0.759043
5	53140001	53240000	0.77938
5	53150001	53250000	0.768941
5	53160001	53260000	0.764562
5	53170001	53270000	0.786134
5	53180001	53280000	0.763904
5	53190001	53290000	0.755259
5	53200001	53300000	0.735421
5	53210001	53310000	0.767266
5	53220001	53320000	0.750117
5	53230001	53330000	0.733504
5	53240001	53340000	0.679226
5	53250001	53350000	0.679694
5	53260001	53360000	0.666548
5	53270001	53370000	0.645605
5	53280001	53380000	0.671107
5	53290001	53390000	0.691532
5	53300001	53400000	0.671988
5	53310001	53410000	0.671998
5	53320001	53420000	0.676037
5	53330001	53430000	0.679233
5	53340001	53440000	0.69402
5	53350001	53450000	0.682012
5	53360001	53460000	0.669461
5	53370001	53470000	0.695334
5	53380001	53480000	0.707969
5	53390001	53490000	0.68474
5	53400001	53500000	0.710311
5	53410001	53510000	0.717635
5	53420001	53520000	0.671432
5	53430001	53530000	0.672295
5	53440001	53540000	0.683341
5	53450001	53550000	0.694884
5	53460001	53560000	0.686983
5	53470001	53570000	0.676826
5	53480001	53580000	0.66193
5	53490001	53590000	0.65374
5	53500001	53600000	0.622907
5	53510001	53610000	0.544281
5	53520001	53620000	0.576829
5	53530001	53630000	0.574843
5	53540001	53640000	0.554471
5	53550001	53650000	0.55844
5	53560001	53660000	0.572104
5	53570001	53670000	0.526857
5	53580001	53680000	0.512837
5	53590001	53690000	0.545518
5	53600001	53700000	0.568188
5	53610001	53710000	0.650693
5	53620001	53720000	0.66953
5	53630001	53730000	0.656684
5	53640001	53740000	0.674074
5	53650001	53750000	0.639701
5	53660001	53760000	0.601967
5	53670001	53770000	0.653994
5	53680001	53780000	0.664551
5	53690001	53790000	0.610331
5	53700001	53800000	0.598666
5	53710001	53810000	0.584445
5	53720001	53820000	0.527723
5	53730001	53830000	0.478625
5	53740001	53840000	0.45583
5	53750001	53850000	0.468376
5	53760001	53860000	0.485607
5	53770001	53870000	0.493462
5	53780001	53880000	0.453203
5	53790001	53890000	0.453203
5	53800001	53900000	0.335474
5	53810001	53910000	0.470872
5	53820001	53920000	0.557339
5	53830001	53930000	0.585342
5	53840001	53940000	0.641208
5	53850001	53950000	0.625711
5	53860001	53960000	0.656535
5	53870001	53970000	0.639121
5	53880001	53980000	0.659623
5	53890001	53990000	0.641091
5	53900001	54000000	0.668798
5	53910001	54010000	0.524622
5	53920001	54020000	0.532081
5	53930001	54030000	0.525173
5	53940001	54040000	0.521938
5	53950001	54050000	0.530442
5	53960001	54060000	0.527906
5	53970001	54070000	0.535838
5	53980001	54080000	0.536727
5	53990001	54090000	0.544985
5	54000001	54100000	0.526343
5	54010001	54110000	0.72437
5	54020001	54120000	0.687843
5	54030001	54130000	0.683093
5	54040001	54140000	0.693553
5	54050001	54150000	0.726907
5	54060001	54160000	0.737162
5	54070001	54170000	0.744046
5	54080001	54180000	0.727696
5	54090001	54190000	0.750242
5	54100001	54200000	0.748766
5	54110001	54210000	0.592908
5	54120001	54220000	0.592463
5	54130001	54230000	0.604148
5	54140001	54240000	0.596561
5	54150001	54250000	0.558304
5	54160001	54260000	0.529973
5	54170001	54270000	0.508481
5	54180001	54280000	0.505053
5	54190001	54290000	0.483029
5	54200001	54300000	0.501635
5	54210001	54310000	0.657517
5	54220001	54320000	0.647787
5	54230001	54330000	0.650839
5	54240001	54340000	0.649851
5	54250001	54350000	0.671739
5	54260001	54360000	0.678139
5	54270001	54370000	0.660239
5	54280001	54380000	0.701385
5	54290001	54390000	0.738349
5	54300001	54400000	0.727596
5	54310001	54410000	0.622304
5	54320001	54420000	0.625761
5	54330001	54430000	0.626672
5	54340001	54440000	0.620418
5	54350001	54450000	0.60591
5	54360001	54460000	0.608383
5	54370001	54470000	0.634505
5	54380001	54480000	0.595733
5	54390001	54490000	0.579453
[truncated: 7,959 more rows]

## Sheet: sTable 7
Table S7 RNA-sequencing data in this study.
Sample name	Species	Tissue	Clean reads	Average length (bp)	Mapped reads	Mapping rate	Application
rep1_13_0min_root	SbTA02	Root without 300 mM NaCl treatment	50511700	150	47918106	0.948654	Differential expression analysis & genome-wide gene annotation
rep1_13_5min_root	SbTA02	Root with 300 mM NaCl treatment for 5 min	59679326	150	56619696	0.948732	Differential expression analysis & genome-wide gene annotation
rep1_13_10min_root	SbTA02	Root with 300 mM NaCl treatment for 10 min	39705924	150	37531338	0.945233	Differential expression analysis & genome-wide gene annotation
rep1_13_30min_root	SbTA02	Root with 300 mM NaCl treatment for 30 min	40883482	150	37453036	0.916092	Differential expression analysis & genome-wide gene annotation
rep1_13_60min_root	SbTA02	Root with 300 mM NaCl treatment for 60 min	42238630	150	38453774	0.910393	Differential expression analysis & genome-wide gene annotation
rep1_13_24h_root	SbTA02	Root with 300 mM NaCl treatment for 24 h	40484152	150	38381784	0.948069	Differential expression analysis & genome-wide gene annotation
rep1_54_0min_root	SbSA44	Root without 300 mM NaCl treatment	37228068	150	35080820	0.942322	Differential expression analysis & genome-wide gene annotation
rep1_54_5min_root	SbSA44	Root with 300 mM NaCl treatment for 5 min	36266736	150	34405380	0.948676	Differential expression analysis & genome-wide gene annotation
rep1_54_10min_root	SbSA44	Root with 300 mM NaCl treatment for 10 min	39742476	150	37736312	0.949521	Differential expression analysis & genome-wide gene annotation
rep1_54_30min_root	SbSA44	Root with 300 mM NaCl treatment for 30 min	46497796	150	42935358	0.923385	Differential expression analysis & genome-wide gene annotation
rep1_54_60min_root	SbSA44	Root with 300 mM NaCl treatment for 60 min	36956248	150	32036072	0.866865	Differential expression analysis & genome-wide gene annotation
rep1_54_24h_root	SbSA44	Root with 300 mM NaCl treatment for 24 h	85835644	150	79855058	0.930325	Differential expression analysis & genome-wide gene annotation
rep2_13_0min_root	SbTA02	Root without 300 mM NaCl treatment	63179364	150	59886766	0.947885	Differential expression analysis & genome-wide gene annotation
rep2_13_5min_root	SbTA02	Root with 300 mM NaCl treatment for 5 min	73723258	150	69427466	0.941731	Differential expression analysis & genome-wide gene annotation
rep2_13_10min_root	SbTA02	Root with 300 mM NaCl treatment for 10 min	72896554	150	68270672	0.936542	Differential expression analysis & genome-wide gene annotation
rep2_13_30min_root	SbTA02	Root with 300 mM NaCl treatment for 30 min	48595166	150	45753396	0.941522	Differential expression analysis & genome-wide gene annotation
rep2_13_60min_root	SbTA02	Root with 300 mM NaCl treatment for 60 min	58132204	150	54240720	0.933058	Differential expression analysis & genome-wide gene annotation
rep2_13_24h_root	SbTA02	Root with 300 mM NaCl treatment for 24 h	58721080	150	55613360	0.947077	Differential expression analysis & genome-wide gene annotation
rep2_54_0min_root	SbSA44	Root without 300 mM NaCl treatment	51504130	150	47081006	0.914121	Differential expression analysis & genome-wide gene annotation
rep2_54_5min_root	SbSA44	Root with 300 mM NaCl treatment for 5 min	47073754	150	43163826	0.91694	Differential expression analysis & genome-wide gene annotation
rep2_54_10min_root	SbSA44	Root with 300 mM NaCl treatment for 10 min	33395830	150	30613938	0.916699	Differential expression analysis & genome-wide gene annotation
rep2_54_30min_root	SbSA44	Root with 300 mM NaCl treatment for 30 min	76515760	150	70001800	0.914868	Differential expression analysis & genome-wide gene annotation
rep2_54_60min_root	SbSA44	Root with 300 mM NaCl treatment for 60 min	17001146	150	14430924	0.848821	Differential expression analysis & genome-wide gene annotation
rep2_54_24h_root	SbSA44	Root with 300 mM NaCl treatment for 24 h	76478100	150	71931402	0.940549	Differential expression analysis & genome-wide gene annotation
rep3_13_0min_root	SbTA02	Root without 300 mM NaCl treatment	67992128	150	58834914	0.865319	Differential expression analysis & genome-wide gene annotation
rep3_13_5min_root	SbTA02	Root with 300 mM NaCl treatment for 5 min	51960258	150	48961900	0.942295	Differential expression analysis & genome-wide gene annotation
rep3_13_10min_root	SbTA02	Root with 300 mM NaCl treatment for 10 min	61285288	150	57374516	0.936187	Differential expression analysis & genome-wide gene annotation
rep3_13_30min_root	SbTA02	Root with 300 mM NaCl treatment for 30 min	58547130	150	54510292	0.93105	Differential expression analysis & genome-wide gene annotation
rep3_13_60min_root	SbTA02	Root with 300 mM NaCl treatment for 60 min	67610326	150	57206964	0.846128	Differential expression analysis & genome-wide gene annotation
rep3_13_24h_root	SbTA02	Root with 300 mM NaCl treatment for 24 h	108606348	150	103217828	0.950385	Differential expression analysis & genome-wide gene annotation
rep3_54_0min_root	SbSA44	Root without 300 mM NaCl treatment	49482504	150	44906316	0.907519	Differential expression analysis & genome-wide gene annotation
rep3_54_5min_root	SbSA44	Root with 300 mM NaCl treatment for 5 min	67763296	150	63682454	0.939778	Differential expression analysis & genome-wide gene annotation
rep3_54_10min_root	SbSA44	Root with 300 mM NaCl treatment for 10 min	45989676	150	42056154	0.914469	Differential expression analysis & genome-wide gene annotation
rep3_54_30min_root	SbSA44	Root with 300 mM NaCl treatment for 30 min	117795410	150	108728080	0.923025	Differential expression analysis & genome-wide gene annotation
rep3_54_60min_root	SbSA44	Root with 300 mM NaCl treatment for 60 min	76120214	150	65181588	0.856298	Differential expression analysis & genome-wide gene annotation
rep3_54_24h_root	SbSA44	Root with 300 mM NaCl treatment for 24 h	64335746	150	58972596	0.916638	Differential expression analysis & genome-wide gene annotation
YS06002_huabao	SbTA02	Flower (0 days)	801991158	150	736910122	0.918851	Genome-wide gene annotation
YS06002_huaduo	SbTA02	Flower (2 days)	802788604	150	709169612	0.883383	Genome-wide gene annotation
YS06002_hualei	SbTA02	Flower bud	638427316	150	585774978	0.917528	Genome-wide gene annotation
YS06002_youjia	SbTA02	Pod	709056604	150	658412640	0.928576	Genome-wide gene annotation
YS06044_huabao	SbSA44	Flower (0 days)	793607786	150	714059948	0.899764	Genome-wide gene annotation
YS06044_huaduo	SbSA44	Flower (2 days)	701952984	150	620487586	0.883945	Genome-wide gene annotation
YS06044_hualei	SbSA44	Flower bud	708053662	150	652480848	0.921513	Genome-wide gene annotation
YS06044_yepian	SbSA44	Leaf	698493446	150	589242712	0.843591	Genome-wide gene annotation

## Sheet: sTable 8
Table S8 Differentially expressed genes between SbTA02 and SbSA44 in root tissue at 0 min.
Geneid	rep1@SbTA02	rep2@SbTA02	rep3@SbTA02	rep1@SbSA44	rep2@SbSA44	rep3@SbSA44	Log2FoldChange	Padj	Significance
SbTA01G000190	53.5747	33.773	46.6091	91.1293	126.294	77.2082	-1.09822	0.00148891	down
SbTA01G000570	32.9655	21.632	24.0495	13.5043	13.214	11.3784	1.08477	0.00011575	up
SbTA01G000740	35.4822	31.6709	89.9707	4.34611	4.38772	5.63716	3.47983	1.36297e-14	up
SbTA01G000760	2.8995	2.55394	2.29022	0.0609431	0.370943	0.145074	3.71927	1.77007e-08	up
SbTA01G000780	13.1475	12.8682	9.02283	6.33166	5.27861	5.13104	1.10361	7.18876e-05	up
SbTA01G000830	8.45738	9.24243	10.2753	3.39051	4.54829	4.70811	1.17398	1.40092e-05	up
SbTA01G000870	1.21328	1.15519	1.08944	2.97567	3.17569	2.80489	-1.33944	7.32295e-08	down
SbTA01G000880	3.99685	3.69697	4.52655	2.48934	2.32167	1.40181	1.01904	0.0455412	up
SbTA01G001110	0	0	0	1.12588	1.1243	1.17256	-7.07174	3.56783e-06	down
SbTA01G001910	13.6109	14.7068	14.4987	0	0	0	12.9004	9.94033e-25	up
SbTA01G001930	0	0	0	0.5025	1.43371	1.29588	-6.16341	0.00095208	down
SbTA01G002460	0.447408	1.1951	1.55144	0.191016	0.348797	0.121256	2.29745	0.00929952	up
SbTA01G003180	1.06455	1.34897	1.3433	9.28038	5.48009	3.18738	-2.21146	2.25049e-05	down
SbTA01G003260	3.84312	2.78914	3.50068	0	0	0	5.4052	0.00589074	up
SbTA01G003270	4.70559	7.30797	8.8035	0	0	0	7.58484	1.59576e-07	up
SbTA01G003280	11.2743	10.268	9.11641	0	0	0	8.53783	2.8008e-10	up
SbTA01G003500	4.0511	6.94455	7.909	18.6931	27.7477	20.8678	-1.80041	4.86348e-08	down
SbTA01G004520	0.162473	0.491311	0.706345	1.38732	1.77329	2.59797	-2.04133	0.00534131	down
SbTA01G004550	0.897296	0.937958	0.770559	1.90694	1.86541	1.76534	-1.05274	0.0278933	down
SbTA01G004610	0.52425	0.650382	0.935037	0.0550947	0.251509	0.0437174	2.58289	0.0321618	up
SbTA01G004860	1.03218	1.35255	1.28211	3.48136	3.5205	3.35689	-1.45941	7.35287e-06	down
SbTA01G004920	0.0285489	0.0460429	0.0472819	13.6122	9.34776	17.4244	-8.31682	4.7389e-28	down
SbTA01G004930	85.1953	37.9553	21.4271	205.92	161.872	241.402	-2.03137	0.000180977	down
SbTA01G004960	1.1805	0.305981	0.384041	170.986	97.5095	133.231	-7.71759	8.1873e-59	down
SbTA01G004980	0.740157	0.348164	0.549068	4.71895	5.83434	12.0358	-3.75893	1.63129e-15	down
SbTA01G005380	0.449324	2.07045	1.30228	12.5404	14.2785	12.9778	-3.3428	1.06441e-12	down
SbTA01G005980	45.1807	63.9758	61.8188	17.1297	23.4443	29.3719	1.31814	3.09317e-05	up
SbTA01G006080	0.100592	0	0.0832986	2.06143	2.4049	1.09049	-4.93743	0.00120444	down
SbTA01G006240	0	0	0	1.6547	2.83265	2.13361	-6.47302	0.000125266	down
SbTA01G007040	1.64914	1.52991	2.76751	4.66562	4.29311	3.68632	-1.05233	0.00607718	down
SbTA01G007160	4.75235	3.72168	4.86874	1.12373	1.02914	1.17239	2.04017	1.33216e-14	up
SbTA01G007410	0	0	0	1.48383	0.677374	1.17741	-5.9522	0.00171004	down
SbTA01G007880	16.5035	28.0161	17.91	3.65121	5.84235	7.70599	1.88683	1.0277e-06	up
SbTA01G007970	23.3816	14.3396	17.3804	52.9051	39.033	52.4749	-1.35228	6.39803e-06	down
SbTA01G007980	2.45382	2.40656	1.26312	0.181211	0.344681	0.503266	2.57743	0.00154385	up
SbTA01G008220	0.426204	0.916494	0.882334	0.0970468	0.073837	0	3.79588	0.0429709	up
SbTA01G008700	53.0642	38.3127	30.2601	84.1887	74.009	93.7345	-1.01247	0.00220965	down
SbTA01G009450	4.20901	1.65565	1.10513	0	0	0	6.77415	6.12663e-05	up
SbTA01G009830	20.2207	17.307	14.835	8.9662	6.26872	7.59536	1.23843	0.000121284	up
SbTA01G009840	15.609	9.79774	10.5755	25.5658	31.067	29.1316	-1.2196	0.000133383	down
SbTA01G009990	0.49921	0.536741	1.05316	0.178625	0.259454	0.128852	1.91267	0.00261146	up
SbTA01G010200	0.945856	0.293356	0.66275	0	0	0	5.39328	0.0101672	up
SbTA01G010810	0.531964	0.77069	0.612237	0.283317	0.356141	0.273683	1.10052	0.0176084	up
SbTA01G010820	4.67385	10.6924	3.71027	3.41799	2.5178	2.76147	1.16579	0.0426109	up
SbTA01G010890	0.0657857	0.424389	0.326857	0	0	0	5.31783	0.0215152	up
SbTA01G011300	26.4265	27.7984	26.9134	7.32856	9.18376	5.9007	1.89019	1.82638e-13	up
SbTA01G011320	1.41398	3.04057	1.24896	0	0	0	6.60375	5.90953e-05	up
SbTA01G011460	0.9452	1.41551	1.67723	3.874	4.07035	3.65953	-1.47891	0.0366078	down
SbTA01G012200	2.43051	3.51155	3.64797	0	0	0	8.24999	2.18464e-09	up
SbTA01G012240	2.16439	3.81024	4.19046	0	0	0	10.0634	3.46516e-14	up
SbTA01G012720	0.264318	0.327911	0.681889	0.0972223	0.105672	0.0661247	2.2815	0.00207619	up
SbTA01G013070	7.21142	11.5227	9.14551	4.8349	4.44206	4.1984	1.08285	6.86498e-05	up
SbTA01G013280	0.355626	0.250926	0.294489	0.910983	1.38622	0.891528	-1.7987	0.00102726	down
SbTA01G013310	0	0	0	0.285724	0.652169	0.604588	-5.4948	0.010966	down
SbTA01G013720	28.3338	36.4243	53.5565	0.140253	0.213419	0.333869	7.42409	1.10178e-25	up
SbTA01G014500	3.34761	4.0492	3.33913	0	0	0	7.82586	2.16468e-08	up
SbTA01G014540	20.9297	12.8326	6.40354	141.176	72.9014	133.45	-3.07262	8.35432e-11	down
SbTA01G014600	0.546444	1.57373	2.58573	2.23966	11.279	8.71653	-2.20996	0.0134069	down
SbTA01G014620	0	0	0.0376867	1.49224	2.41263	1.82547	-7.03567	1.25692e-06	down
SbTA01G014630	0.557411	0.466137	0.273532	1.1	0.997867	0.884033	-1.16686	0.0149313	down
SbTA01G014880	4.67428	10.8571	9.9292	24.9193	30.8423	29.6325	-1.71439	4.56723e-06	down
SbTA01G015020	11.2355	11.7133	9.93414	5.77919	4.53662	4.58576	1.18074	2.84168e-07	up
SbTA01G015170	0	0	0.0155338	1.76834	2.55435	1.0778	-8.22243	4.06051e-09	down
SbTA01G015570	2.0043	2.26451	3.97606	0.195591	0.389204	0.1552	3.50134	1.10146e-13	up
SbTA01G015630	1.57076	1.70175	2.68088	0.4423	0.486084	0.636933	1.95521	3.73732e-07	up
SbTA01G015690	5.90048	6.82181	8.21219	0.29137	3.62087	1.65694	1.93568	0.0273725	up
SbTA01G016130	0.571886	0.807032	0.670892	9.01764	14.1925	11.7794	-4.0553	9.02076e-40	down
SbTA01G016630	0.479622	0.676831	0.794336	0.98289	4.11301	5.84939	-2.46138	0.0150645	down
SbTA01G016740	17.7279	12.2162	10.5431	0	0	0	8.65928	2.56732e-10	up
SbTA01G016760	0	0	0	0.540445	0.788118	0.571788	-6.86912	1.37039e-05	down
SbTA01G016770	0.022988	0.0741488	0.0380721	0.282656	0.477902	0.423652	-3.07482	0.00433676	down
SbTA01G016810	6.91762	7.46921	8.93239	0	0	0.0635527	8.35882	3.99682e-10	up
SbTA01G017020	0.71323	1.37533	0.898764	4.87208	4.22261	4.37023	-2.12929	2.44303e-09	down
SbTA01G017190	4.98622	6.56655	5.74154	0.32247	0.582702	0.607712	3.52396	2.26355e-22	up
SbTA01G017490	0	0	0.0473721	8.44085	7.31409	4.77526	-8.53803	3.17646e-10	down
SbTA01G017600	1.3195	1.22772	1.59696	0	0	0	6.03658	0.000394377	up
SbTA01G017670	16.5834	9.89488	18.8016	43.3359	48.9658	55.5921	-1.67257	1.3897e-07	down
SbTA01G017680	25.0359	29.3341	23.0124	63.6881	78.4098	71.3803	-1.42967	7.652e-13	down
SbTA01G018050	3.0995	3.23865	3.1812	0.0596414	0.0453775	0	6.60293	4.00232e-08	up
SbTA01G018130	4.14319	5.27528	3.8643	0	0	0.0472792	7.9738	4.19084e-09	up
SbTA01G018270	0	0	0	0.740435	0.796463	0.0607792	-7.42597	3.98251e-05	down
SbTA01G018500	2.15356	2.11828	2.44964	5.43176	3.8129	5.31063	-1.07833	0.00055199	down
SbTA01G018530	0.288234	6.81789	2.38683	19.6893	35.3537	21.2478	-2.97605	0.000738603	down
SbTA01G018670	0	0	0.335446	12.1754	11.3689	10.5394	-6.44804	1.90649e-05	down
SbTA01G018690	3.03772	2.44957	5.08339	0.0864611	0.263132	0.137213	4.4344	6.41992e-13	up
SbTA01G018720	0.208169	0.0671459	0.103429	1.08072	1.16847	1.8505	-3.4456	1.97124e-05	down
SbTA01G018730	0.302791	0.034881	0.197008	1.12283	1.52873	2.25085	-3.18588	9.14312e-06	down
SbTA01G018980	10.2339	11.4148	19.9073	0	0	0	11.2779	7.71143e-18	up
SbTA01G019100	3.45233	5.02462	2.85883	0	0	0	7.75784	5.63974e-08	up
SbTA01G019170	0	0.0433199	0.0444857	0.58715	0.418806	0.436782	-3.93267	0.00104506	down
SbTA01G019260	0.16751	0.212265	0.158529	0.653865	0.621857	1.16739	-2.15128	0.00200224	down
SbTA01G019740	1.47044	1.21695	0.320435	0	0	0	6.9681	2.91707e-05	up
SbTA01G019850	3.79219	5.53347	3.88794	24.6709	25.9034	26.8195	-2.51123	1.36297e-14	down
SbTA01G020120	0.550025	1.44148	2.50507	0	0	0	5.71498	0.00439554	up
SbTA01G020130	7.93492	11.1383	28.8385	0	0	0	9.02963	3.7393e-10	up
SbTA01G020340	0	0	0	1.30569	0.993417	0.955585	-9.46772	9.87095e-13	down
SbTA01G020450	0	0.0187046	0.0192079	2.99468	3.61662	3.1935	-7.89696	1.55931e-22	down
SbTA01G020650	2.27309	2.4058	1.64702	4.27006	5.46394	4.46636	-1.13614	0.0153678	down
SbTA01G021650	0.764397	0.58014	1.00533	0.0614306	0.0934776	0.243724	2.55986	0.0220866	up
SbTA01G021720	0.80566	1.87878	2.34406	3.83755	3.98355	3.35195	-1.11701	0.0435913	down
SbTA01G021760	1.89229	0.678187	0.447709	0.205179	0.0312216	0	3.81696	0.00287526	up
SbTA01G021800	0.880329	2.67572	2.91595	0	0	0	7.26092	3.47451e-06	up
SbTA01G022020	0	0	0.314215	30.8449	62.7128	60.2627	-8.83855	5.65494e-14	down
SbTA01G022190	0	0.0152028	0.0936717	0.206057	0.489925	0.837963	-3.75843	0.00275552	down
SbTA01G022350	8.92784	8.30687	8.79979	0	0	0	10.1777	3.63097e-15	up
SbTA01G023210	0.0530868	0.171234	0.131881	0.217582	1.26918	0.978351	-2.74969	0.0481047	down
SbTA01G023300	0.760499	0.919884	0.708479	3.11699	4.64424	3.1947	-2.16473	0.000288027	down
SbTA01G023490	0.614605	0.63438	0.508946	0	0	0	6.84501	6.3361e-06	up
SbTA01G023700	0	0	0	4.14721	2.76094	4.52484	-6.92905	1.09539e-05	down
SbTA01G023800	0	0	0	7.47568	11.1283	9.02683	-7.8805	3.53485e-08	down
SbTA01G023840	0.553836	0.949037	0.315304	3.31035	3.95787	2.5517	-2.3942	3.62405e-06	down
SbTA01G024320	0.551712	0.988651	0.634535	0	0	0	6.83413	9.92207e-06	up
SbTA01G024450	2.55516	1.95993	2.45134	1.14943	1.16604	1.11475	1.05591	0.0136174	up
SbTA01G025010	2.51801	1.96603	5.06389	0	0	0	8.58405	1.44978e-09	up
SbTA01G025400	0	0	0.122886	9.93432	8.48394	10.1351	-7.64267	3.32988e-08	down
SbTA01G025800	11.3766	6.77122	6.89735	19.9834	17.7382	14.3886	-1.01922	0.0114573	down
SbTA01G026280	4.53145	5.58513	4.74393	0.32716	0.651012	0.978492	2.9399	9.34319e-14	up
SbTA01G026630	2.55896	1.52753	2.53184	0	0	0	8.32334	2.07095e-09	up
SbTA01G026640	1.49882	1.89927	2.4823	0	0	0	5.4649	0.00499819	up
SbTA01G026650	1.94467	2.06537	2.08168	0	0	0.0514187	6.72821	2.86517e-06	up
SbTA01G026760	29.5433	27.4747	18.502	0.177472	0.154317	0.120705	7.43368	1.17679e-68	up
SbTA01G026770	39.2306	40.0597	29.9512	0.331938	0.353572	0.193153	7.00114	1.21631e-106	up
SbTA01G026790	3.49067	4.53235	5.58517	9.13376	14.0216	12.5069	-1.35727	0.000121257	down
SbTA01G027810	3.03521	3.93357	2.85452	0.414671	0.653532	0.587571	2.58869	4.44725e-13	up
SbTA01G028240	0.440829	0.592464	0.790929	0	0	0.0796485	4.35827	0.0420788	up
SbTA01G028680	0.582694	0.548189	0.455714	0.088453	0.100948	0.140374	2.28677	0.0276159	up
SbTA01G029770	0.957662	0.496444	0.47204	1.86909	2.06201	2.12579	-1.62831	0.000531144	down
SbTA01G029910	15.3933	10.0537	6.41074	3.32057	2.01178	4.83058	1.68535	0.0021694	up
SbTA01G030430	0	0	0.165487	16.9275	20.3573	21.0145	-8.24639	1.02471e-09	down
SbTA01G030490	0.160588	0.0647478	0.398941	1.31637	1.91963	2.26316	-3.10638	0.00156583	down
SbTA01G030500	13.0929	21.5085	26.3492	4.41844	5.38599	14.0241	1.3787	0.0310377	up
SbTA01G032010	0.255158	0.331496	1.25602	1.23946	2.35757	2.59706	-1.72048	0.0430994	down
SbTA01G032650	1.41015	0.361812	0.557323	0.919489	8.22843	2.81421	-2.32317	0.0247581	down
SbTA01G033040	0	0	0	1.99081	1.2983	0.451342	-5.17011	0.041003	down
SbTA01G033370	0.0408954	0	0.0507974	1.73201	3.01815	2.52702	-6.31755	3.69954e-15	down
SbTA01G034380	0	0	0	1.07773	1.40568	0.977341	-5.95866	0.00131009	down
SbTA01G034600	154.482	134.505	93.2091	42.4743	47.8186	43.0339	1.55676	9.50717e-09	up
SbTA01G034740	0	0	0	0.0944505	0.388053	0.224838	-6.70289	0.000128527	down
SbTA01G035130	0.0401828	0	0.0332748	0.713671	1.00244	0.696978	-5.06663	0.000486277	down
SbTA01G035470	4.83914	4.85683	7.01694	11.1795	19.6886	15.7605	-1.44736	1.35976e-05	down
SbTA01G036860	0.124844	0.201344	0.292914	0.625393	1.64375	1.01505	-2.37015	0.000415804	down
SbTA01G037070	0.812412	1.27013	2.00451	0.0906056	0.206809	0.215685	3.0004	4.51871e-07	up
SbTA01G037190	4.82952	5.77455	7.86061	15.6989	18.5224	17.3315	-1.44495	0.000102026	down
SbTA01G037540	0	0	0	0.374121	1.48016	2.55302	-7.35945	1.46244e-05	down
SbTA01G037950	4.01597	2.31316	4.63204	1.10222	1.34178	0.660816	1.85845	4.15653e-05	up
SbTA01G039180	4.09933	5.73323	5.03886	0	0	0	8.54398	2.97248e-10	up
SbTA01G039240	0	0.0176099	0.0180838	0.268516	0.340496	0.260415	-4.50117	0.00559362	down
SbTA01G039540	0	0	0	0.455042	0.346213	0.433288	-5.22677	0.0218858	down
SbTA01G039890	8.21654	15.9382	10.6078	4.1543	7.06126	6.27722	1.01913	0.0260205	up
SbTA01G040600	0.709966	0.699731	0.326618	0	0	0	5.14508	0.0188125	up
SbTA01G040650	0.189924	0.344592	0.196592	1.68658	1.28322	1.49272	-2.55942	0.000193936	down
SbTA01G041390	0	0	0	6.19068	10.1449	12.4696	-7.39367	1.07641e-06	down
SbTA01G041400	0	0	0	1.51681	2.88511	3.20954	-6.38854	0.000243245	down
SbTA01G041410	0	0	0	4.28586	3.98548	7.17948	-6.49219	0.000131348	down
SbTA01G041580	7.70256	3.92848	5.61516	0.359769	0.205295	0.356844	4.27873	1.12364e-11	up
SbTA01G041690	0	0	0	1.55128	0.413095	0.861652	-6.64353	0.000146133	down
SbTA01G042120	3.01974	1.08382	3.09324	0.548488	0.997917	0.529836	1.82724	0.0030193	up
SbTA01G042270	0.67807	0.683483	0.491313	0	0	0	6.13517	0.000262116	up
SbTA01G042490	0.284586	0.764953	1.49252	0	0	0	5.42768	0.0131376	up
SbTA01G042730	0.31428	0.524965	0.408966	0	0	0	6.48259	5.25543e-05	up
SbTA01G043310	4.9784	22.5069	33.9891	4.4861	3.57835	8.43993	1.91815	0.0171627	up
SbTA01G043450	0.551712	0.815637	0.868043	2.38687	1.75868	2.03353	-1.42436	0.000135276	down
SbTA01G043460	0.603744	0.869376	0.488048	2.31739	2.00224	1.88559	-1.62305	6.18087e-06	down
SbTA01G044180	1.27629	1.45141	2.38474	0.268256	0.272133	0.603103	2.18079	0.00075657	up
SbTA01G044260	2.51292	1.97235	1.8312	4.21134	6.68692	6.13852	-1.40278	9.88973e-05	down
SbTA01G044510	0.670371	0.550589	0.760727	1.30595	1.45817	1.54767	-1.09036	0.00190495	down
SbTA01G044520	1.76402	4.12229	5.60455	0	0	0.0390271	8.03713	1.77514e-08	up
SbTA01G044880	0.487262	0.565807	0.597172	1.49116	1.15479	1.85936	-1.41314	0.00131747	down
SbTA01G045760	0	0	0	3.90036	2.40371	3.49725	-9.43827	1.81874e-12	down
SbTA01G045910	2.06769	2.31439	3.62889	8.05302	16.1998	11.308	-2.11699	5.84012e-08	down
SbTA01G047330	9.46621	6.45905	10.2508	0	0	0	7.85295	2.75726e-08	up
SbTA01G047630	0.46838	1.25899	0.517146	6.61232	5.84235	6.09311	-2.98917	5.71284e-06	down
SbTA01G048210	1.22177	1.27662	1.12573	3.12678	3.34487	2.3505	-1.24699	4.55722e-05	down
SbTA01G048490	0.308822	0.099612	0.119341	1.01259	1.19843	0.937402	-2.56906	3.854e-05	down
SbTA01G048750	40.9201	31.3347	33.8854	17.0099	10.5513	16.7641	1.29778	4.46716e-05	up
SbTA01G048850	1.83946	14.7233	25.6128	3.62999	2.69102	2.43724	2.29591	0.0135279	up
SbTA01G048880	0	0	0	1.20452	2.13838	2.54875	-5.35189	0.0170775	down
SbTA01G048890	0	0	0.111815	1.10686	1.12285	1.46381	-4.83212	0.0156066	down
SbTA01G049160	1.95498	2.62745	2.87803	0	0	0	5.78755	0.00127836	up
SbTA01G049280	0.0723193	0.0801863	0.0598866	0.160554	0.281899	0.235199	-1.64917	0.0374708	down
SbTA01G049510	3.17587	3.58826	5.2895	0.343188	0.261111	0.31122	3.76083	3.29499e-22	up
SbTA01G050380	6.65242	8.02705	6.3934	16.5186	16.5554	15.371	-1.16513	3.08781e-07	down
SbTA01G050580	1.14894	1.60173	0.838542	0.266049	0.60726	0.295552	1.64045	0.00979378	up
SbTA01G051330	0	0	0	0.239146	0.591343	0.308362	-6.72477	5.99399e-05	down
SbTA01G051610	0.191338	0.102862	0.158445	1.82985	3.71259	2.28168	-4.10192	3.05734e-07	down
SbTA01G052290	2.93951	2.45073	3.27994	6.36428	6.62888	5.96821	-1.09439	2.63754e-05	down
SbTA01G052790	23.2198	14.7884	24.6269	9.97719	7.23136	5.21209	1.52266	3.5511e-05	up
SbTA01G052850	5.22393	4.1501	14.9322	20.0892	35.034	29.4483	-1.76791	0.00300336	down
SbTA01G053410	9.64231	14.5155	13.8428	4.31802	4.47881	5.79532	1.41089	2.47757e-07	up
SbTA01G053870	8.50519	10.5515	9.11161	11.5386	31.5301	20.7617	-1.14791	0.0238651	down
SbTA01G054130	3.84524	5.08456	5.34122	1.97708	1.99849	1.52398	1.41267	1.15322e-06	up
SbTA01G054140	29.1494	32.1078	44.3048	11.8625	18.3517	20.1031	1.09952	0.00158499	up
SbTA01G054190	16.1969	17.5446	11.2104	7.10085	5.77953	7.86208	1.15144	0.00454783	up
SbTA01G054250	0.0583576	0.0941175	0.0241626	0.318913	0.394292	0.569376	-2.82962	0.0174937	down
SbTA01G054270	0.218729	0.655127	0.414004	2.00642	1.88384	2.43894	-2.24967	2.00201e-05	down
SbTA01G054750	0.0942652	0.0506761	0.0780597	1.41664	1.07783	0.953779	-3.9306	4.22521e-07	down
SbTA01G054960	0.0403269	0.0812977	0.0667883	4.04946	10.7101	6.05486	-6.73108	6.14859e-27	down
SbTA01G055060	5.27417	6.82405	12.0907	1.42483	2.60176	2.00277	2.03023	5.77771e-06	up
SbTA01G055070	8.83341	12.2676	14.1725	1.50853	2.99689	1.46301	2.58636	2.88095e-10	up
SbTA01G055080	4.10397	2.86288	4.30199	0.133496	0.101569	0.141238	4.94715	1.88927e-27	up
SbTA01G055260	54.7955	31.9701	25.4903	76.6231	77.6467	86.1335	-1.05948	0.0115414	down
SbTA01G055410	11.1966	10.6806	9.38764	4.8324	4.47021	4.85518	1.17869	1.8353e-09	up
SbTA01G055700	1.89669	5.40585	4.44106	0	0.101976	0.0354508	6.34189	2.55525e-11	up
SbTA01G055730	0	0	0	0.543634	0.263211	0.411763	-7.08465	6.01475e-06	down
SbTA01G056130	0.136837	0.308961	0.475913	1.64513	1.19478	0.919715	-1.97457	0.00399404	down
SbTA01G056210	10.1356	14.1339	22.1768	4.63045	9.79737	8.08332	1.07424	0.0414582	up
SbTA01G056310	0.341503	0.734355	0.282794	0.0622082	0.0473304	0.024681	3.40387	0.00399169	up
SbTA01G056630	2.5694	0.863304	2.69507	0.175516	0.667697	0.510661	2.18958	0.0107432	up
SbTA01G056680	14.6586	18.5965	19.6981	8.46227	7.73896	7.58552	1.18887	1.0059e-08	up
SbTA01G056800	4.59928	9.80421	12.9676	0.265769	0.418858	0.647723	4.37674	2.37836e-20	up
SbTA01G057340	9.24542	21.3809	27.8247	2.61525	7.23943	5.34251	1.96795	0.000521134	up
SbTA01G057530	31.5668	70.4027	61.569	21.9303	26.6047	17.8126	1.33245	0.000770902	up
SbTA01G058040	14.9754	49.3565	59.9695	1.46888	4.19093	2.70574	3.91499	1.94696e-12	up
SbTA01G058330	0	0	0	0.0697811	0.141579	0.110742	-5.26663	0.0221107	down
SbTA01G058380	0.17162	0.138392	0.241598	21.2662	20.5686	21.4887	-6.80766	5.21107e-107	down
SbTA01G058440	9.3516	17.2513	12.9419	17.5016	46.2062	31.9411	-1.24348	0.0253335	down
SbTA01G058620	0	0	0	1.63175	1.31453	1.37095	-6.95515	7.25973e-06	down
SbTA01G059460	16.7871	4.76146	26.8875	6.4189	4.54057	7.03435	1.46366	0.0481967	up
SbTA01G059600	0	0.023213	0.238377	1.06186	1.67565	1.56034	-3.97572	3.27653e-05	down
SbTA01G059780	9.84605	9.04306	11.9968	5.16809	5.4101	4.91521	1.03008	2.56268e-05	up
SbTA01G059970	0.418275	0.337291	0.148443	1.02044	1.14906	0.842104	-1.71101	0.0190999	down
SbTA01G059980	0.0870281	0.116964	0.192178	0.614306	1.23632	0.534621	-2.54914	9.88518e-05	down
SbTA01G060010	2.3093	3.0626	4.65431	4.39349	7.62779	8.74139	-1.02117	0.0444386	down
SbTA01G060170	3.32444	1.95379	5.50585	27.6361	37.4262	36.406	-3.2006	6.38797e-16	down
SbTA01G060420	75.7375	73.318	68.3799	25.5166	37.7197	33.0014	1.21005	2.28748e-07	up
SbTA01G060750	0.12128	0.122248	0.175753	0.600636	0.551537	0.72312	-2.12433	0.000160908	down
SbTA01G060900	0	0.126779	0.195286	25.7751	25.167	29.869	-7.862	7.0022e-50	down
SbTA01G061270	1.28259	1.23316	1.75654	0	0	0	8.12132	4.623e-09	up
SbTA01G061930	2.01334	6.00213	5.55739	7.41835	19.4058	15.8074	-1.62337	0.0077819	down
SbTA01G062050	10.5574	24.1041	31.178	1.21645	2.3138	1.10314	3.85076	2.15149e-14	up
SbTA01G062060	8.58697	11.1105	15.6437	0.266626	0.852009	0.507759	4.4418	3.43255e-23	up
SbTA01G062220	0.344391	0.390533	0.614931	0.0441101	0.100682	0.151672	2.19181	0.00188461	up
SbTA01G062250	0.0158998	0.0128213	0.0131664	0.173778	0.165272	0.310257	-3.93696	0.0059201	down
SbTA01G062500	0	0	0	0.29377	0.223512	0.518012	-6.45938	0.000199572	down
SbTA01G062560	10.3737	8.56711	7.99786	46.6716	57.3359	61.348	-2.58398	2.27463e-30	down
SbTA01G062750	5.63775	9.64683	14.6888	2.63006	4.14503	4.91921	1.38032	0.0384901	up
SbTA01G062840	1.33318	1.07506	1.53889	4.63627	4.66128	5.4307	-1.86816	2.45895e-08	down
SbTA01G062860	5.1619	2.30692	4.7895	15.6338	14.9978	17.6641	-1.94554	4.22234e-07	down
SbTA01G062980	2.06764	6.77478	1.34374	1.07271	1.16983	0.709326	1.82003	0.0262269	up
SbTA01G063730	0.208073	0.184566	0.120611	0.710673	0.908389	0.902266	-2.27528	8.78572e-05	down
SbTA01G063780	0.459082	0.668412	0.559679	0.243911	0.198832	0.235015	1.35682	0.0150666	up
SbTA01G063850	1.53583	1.82913	1.12506	3.58318	2.92271	2.98412	-1.04294	0.00150476	down
SbTA01G064230	0	0	0	3.09363	4.035	4.67577	-7.79654	6.14079e-08	down
SbTA01G064750	1.63697	4.01627	2.73995	4.94871	9.66635	5.51259	-1.23009	0.0226855	down
SbTA01G064800	17.3978	11.1119	20.8227	1.6728	1.63945	1.38735	3.4294	2.77216e-32	up
SbTA01G064940	0.422952	0.689705	0.754964	1.10431	2.28614	2.08878	-1.52195	0.00095618	down
SbTA02G000270	0.236769	0.364497	0.766435	0.17644	0.0671213	0.0466682	2.31809	0.0486525	up
SbTA02G000400	0	0	0	0.980928	1.39937	2.0432	-6.64844	6.49515e-05	down
SbTA02G000690	5.10449	5.99269	5.53234	0.692248	0.91683	0.589984	2.94891	1.16242e-25	up
SbTA02G001120	0.0465471	0.037535	0.7709	0	0	0	5.87795	0.0233622	up
SbTA02G001290	0.933226	1.0604	2.19543	2.89767	4.5416	3.03506	-1.28839	0.0170849	down
SbTA02G001350	19.8155	20.6879	20.5354	10.3714	8.61936	9.20034	1.15196	4.67393e-09	up
SbTA02G001770	14.9882	26.1593	21.0825	42.4965	71.0686	47.4094	-1.33815	0.000237726	down
SbTA02G002040	2.91977	2.65916	2.30404	11.1223	8.35514	8.5648	-1.79454	3.87588e-11	down
SbTA02G002380	0.0560655	0.316473	0.046427	1.45534	1.28211	1.7626	-3.3562	0.000429278	down
SbTA02G002560	1.83449	1.91995	1.09893	0.853203	0.527434	0.592386	1.34751	0.0464592	up
SbTA02G002950	8.21611	15.7804	7.29845	61.4986	52.9499	43.7786	-2.30318	1.39137e-10	down
SbTA02G003310	0.0912985	0.147244	0.113405	1.37205	2.84703	2.52385	-4.21896	1.75541e-08	down
SbTA02G003900	0.316562	0.551387	0.461368	0.830377	1.50049	1.27662	-1.40756	0.00316706	down
SbTA02G004700	3.85748	5.31159	2.87424	2.75899	1.85315	1.52221	1.01197	0.0244284	up
SbTA02G004880	1.75926	1.71071	1.75675	0.424147	0.537846	0.617024	1.74882	0.00476786	up
SbTA02G004890	4.58822	5.54981	7.59888	1.46263	0.476927	2.15539	2.15533	0.00476409	up
SbTA02G005150	42.8945	36.537	39.6152	0	0	0	10.7015	8.78718e-17	up
SbTA02G005700	0	0	0	18.5462	22.4346	21.7727	-11.5353	1.55812e-19	down
SbTA02G005740	2.49803	12.381	8.93022	0	0	0	9.28799	1.46703e-10	up
SbTA02G005850	0.430124	0.226784	0.328781	0.632839	1.22092	0.717364	-1.35905	0.0413143	down
SbTA02G005880	7.31062	6.46421	9.51314	15.6565	19.3351	13.8615	-1.03353	0.000466362	down
SbTA02G006880	6.09315	5.03183	7.05176	0	0	0	9.63708	2.44044e-13	up
SbTA02G007190	0.902902	0.436853	0.672912	8.38811	10.7931	5.97076	-3.62596	1.91112e-12	down
SbTA02G007900	7.49057	7.43552	2.51608	1.78728	0.855379	0.388861	2.57629	0.000137969	up
SbTA02G007930	3.25993	4.10177	5.16629	1.53577	1.63586	2.07166	1.28648	0.000434993	up
SbTA02G007980	0.404565	0.489354	0.598241	0.789596	1.50189	1.75431	-1.41168	0.032888	down
SbTA02G008560	0.133873	0.256389	0.554291	0.891624	1.80902	1.5057	-2.11933	0.00159581	down
SbTA02G008720	0	0	0.387859	36.901	41.5456	39.7745	-8.15106	1.73389e-18	down
SbTA02G008940	0.0816547	0.0877936	0.180312	0.409042	0.565845	0.472106	-2.00933	0.0422048	down
SbTA02G008980	1.74496	3.75801	3.54195	0.959399	1.72533	1.47642	1.14555	0.0395746	up
SbTA02G009180	21.4857	23.7936	27.5334	44.5621	60.1288	62.3935	-1.16593	2.98559e-06	down
SbTA02G009520	3.12963	2.95289	3.27917	0	0.0221301	0.02308	7.62075	4.33201e-11	up
SbTA02G009590	13.4484	7.09746	4.57226	5.00407	2.13095	2.78542	1.38726	0.0364057	up
SbTA02G010450	0	0	0	2.79846	5.0482	4.72765	-9.59349	9.44368e-13	down
SbTA02G010560	3.2681	1.86292	1.77307	209.772	128.268	135.056	-6.06842	2.50683e-72	down
SbTA02G010700	6.27859	10.6478	9.60189	0.215043	0.163613	0.284393	5.35448	7.91406e-42	up
SbTA02G012040	0.696395	0.607095	0.389645	0	0	0	7.17644	1.58221e-06	up
SbTA02G012150	2.44255	2.15463	2.11204	1.01401	0.86969	0.64369	1.45145	4.26489e-06	up
SbTA02G012560	1.30332	8.51293	8.04049	1.51351	1.89665	1.69547	1.83166	0.0392237	up
SbTA02G012590	1.48987	1.42528	2.08433	0.606847	0.355904	0.85271	1.49419	0.0012097	up
SbTA02G012910	6.73956	5.63063	4.62784	0.751284	0.996988	1.33092	2.49334	5.51517e-15	up
SbTA02G013110	1.96925	1.58798	3.5332	8.96797	7.27806	4.38823	-1.49842	0.0199404	down
SbTA02G013480	0.206378	0.312038	0.234985	0.0352442	0.0268151	0	3.69468	0.0493339	up
SbTA02G013600	1.71164	2.97957	3.12725	6.27297	9.63017	4.47687	-1.34668	0.00447188	down
SbTA02G013770	0	0.115382	0.0296217	0.293225	0.557742	0.465345	-3.11118	0.005505	down
SbTA02G014190	2.9167	4.1573	4.12556	0	0	0	10.1561	6.98532e-15	up
SbTA02G014200	6.21461	5.30616	4.23807	15.4825	17.4796	19.815	-1.71939	0.000745755	down
SbTA02G014210	1.48449	1.41759	1.06754	5.44389	4.20284	3.09155	-1.6434	3.23416e-06	down
SbTA02G014310	2.73799	2.75099	3.2615	0	0	0	9.90803	2.69325e-14	up
SbTA02G014530	45.5435	57.2671	53.8542	13.1825	17.4518	12.4826	1.89395	3.44909e-16	up
SbTA02G014600	154.193	144.621	275.178	6.45162	14.0857	10.9064	4.21697	1.42749e-28	up
SbTA02G014710	1.62811	1.77626	2.73608	0.261685	0.0995502	0.0778672	3.90058	9.41225e-11	up
SbTA02G014730	0	0	0	0.259201	0.788841	0.514187	-5.06904	0.0471026	down
SbTA02G014900	10.1652	10.3511	8.72491	0.202741	0.0771267	0.0804371	6.45408	1.3142e-14	up
SbTA02G015180	0.823796	1.42775	1.51707	0	0	0	8.94307	4.67641e-11	up
SbTA02G015300	3.06153	4.95902	4.62951	8.80178	12.5633	6.40697	-1.09929	0.0100949	down
SbTA02G015550	0	0	0	0.56101	1.0671	0.667738	-6.09035	0.000886392	down
SbTA02G015970	0.447854	0.288915	0.148345	6.36333	10.8002	6.50579	-4.73338	6.42058e-21	down
SbTA02G015980	0	0	0.564159	25.1307	26.9102	12.5555	-6.73715	1.25545e-07	down
SbTA02G016060	0	0.0113026	0.046427	0.191492	0.320528	0.34948	-3.82245	0.00113761	down
SbTA02G016190	9.70973	2.94274	5.3963	2.93799	1.55796	1.76612	1.57693	0.0285068	up
SbTA02G016360	466.361	555.637	493.348	90.7591	274.17	207.037	1.43874	0.00188461	up
SbTA02G016980	8.58971	10.6962	17.3713	0	0	0	10.9753	7.06617e-17	up
SbTA02G017010	1.84901	1.42324	1.77473	0	0	0	7.59301	9.46402e-08	up
SbTA02G017380	12.1392	17.913	21.7116	5.64101	4.72109	5.81895	1.71052	3.90203e-08	up
SbTA02G017530	10.0344	11.9648	13.0547	19.6214	44.5638	23.2511	-1.28422	0.00209479	down
SbTA02G017620	3.53887	2.51797	2.75811	0	0.432767	0.451342	3.26716	0.0148938	up
SbTA02G017630	0.969515	1.39457	1.88776	2.97129	6.23729	4.60179	-1.66716	0.00030189	down
SbTA02G017840	0.412654	0.475369	0.366121	0.926191	0.873193	1.03849	-1.14392	0.0101063	down
SbTA02G017850	1.14391	0.780522	1.45732	0.120216	0.182931	0	3.51862	0.0223752	up
SbTA02G018000	0	0	0	0.892887	0.353258	0.425101	-7.00395	1.51392e-05	down
SbTA02G018010	0.351285	0.806235	0.962189	2.14121	2.75265	1.55257	-1.56328	0.00739881	down
SbTA02G018190	0	0.0208384	0.0213991	0.0706099	0.886426	0.504258	-5.02643	0.00550529	down
SbTA02G018390	0	0	0	0.187861	0.393063	0.186334	-5.50183	0.0108527	down
SbTA02G018440	4.1749	3.3236	1.95661	0	0	0	9.74387	4.73527e-13	up
SbTA02G018490	0	0	0	0.92516	1.54857	0.587288	-5.51569	0.0107807	down
SbTA02G018640	0	0	0	0.476576	0.688935	0.151264	-6.25085	0.00105284	down
SbTA02G019510	0.491532	0.930596	1.09721	0.116788	0.1555	0.0695032	2.91518	8.78572e-05	up
SbTA02G020190	32.5353	26.236	36.3263	111.874	152.756	125.627	-2.00418	1.09443e-13	down
SbTA02G020330	0	0	0	2.18685	3.93271	2.68176	-7.93967	3.51609e-08	down
SbTA02G020340	0	0	0	2.59435	3.59529	3.382	-8.16192	5.68303e-09	down
SbTA02G020440	9.80941	21.8254	11.0185	2.84042	3.45777	3.15541	2.20358	3.92769e-09	up
SbTA02G020530	0	0	0.0419307	3.04386	4.63177	4.44632	-7.963	7.35568e-09	down
SbTA02G021050	2.86852	2.54887	2.2846	0.723888	0.664713	0.475367	2.08981	6.02944e-10	up
SbTA02G021090	1.08785	0.350891	0.840779	2.24585	2.73899	2.17518	-1.62095	0.00359021	down
SbTA02G021510	9.23379	26.9351	17.6864	8.22731	9.18084	6.00607	1.23374	0.0295129	up
SbTA02G021650	0	0	0	0.209661	0.0957109	0.199638	-5.05267	0.0434878	down
SbTA02G021660	8.72324	6.68012	14.4472	2.23283	3.99223	3.85353	1.59754	0.000181428	up
SbTA02G021740	0	0	0	0.120452	0.146632	0.0764626	-5.29887	0.0191201	down
SbTA02G022050	32.519	29.1365	37.5669	10.9698	11.6847	8.70445	1.69839	5.83251e-10	up
SbTA02G022410	1.78181	2.1975	1.21511	0	0	0	6.31627	0.000132942	up
SbTA02G022720	9.21433	5.96153	4.73194	0.634311	0.482609	0.193586	3.98843	3.3812e-15	up
SbTA02G022770	83.558	106.175	89.3154	26.0564	54.1253	41.8825	1.22532	0.000550824	up
SbTA02G022850	0	0	0	3.95529	4.89018	3.53082	-8.11321	7.53272e-09	down
SbTA02G023410	35.8886	36.772	28.5044	0	0	0	12.522	5.32886e-23	up
SbTA02G023860	0	0	0	2.59625	2.99485	4.18668	-9.3387	3.74476e-12	down
SbTA02G024440	0.176331	0.0710956	0.0973451	27.7843	29.2958	26.3159	-7.93097	3.38329e-67	down
SbTA02G024470	1.29208	5.14013	3.35253	0.588416	0.895379	0.840429	2.0955	0.0154315	up
SbTA02G024900	0	0	0.0584529	4.77365	3.11837	2.64003	-7.38768	1.07402e-09	down
SbTA02G024970	0.0522236	0	0.0216228	0.749154	1.46568	1.35874	-5.66636	2.39081e-07	down
SbTA02G025270	0.074342	0.32472	0.554054	0.0507831	0.0450774	0.0940243	2.34924	0.0185855	up
SbTA02G025300	0	0	0.185246	11.3081	15.1145	11.8831	-7.4771	9.32745e-08	down
SbTA02G025410	23.2249	78.6514	47.2979	14.6351	23.0653	23.0306	1.32252	0.0200025	up
SbTA02G025440	0.715727	1.05246	1.74319	3.04852	4.63887	2.19078	-1.45397	0.0218651	down
SbTA02G025840	0	0	0.0216606	5.00307	7.93934	7.11749	-9.64066	2.47657e-13	down
SbTA02G026100	1.43965	1.82884	0.702229	6.17	7.31831	4.74621	-2.16265	3.08622e-07	down
SbTA02G027430	104.781	129.213	132.352	38.906	76.7649	70.4585	1.00722	0.00861612	up
SbTA02G027650	4.99606	6.45879	5.18787	0	0	0	8.39839	6.96794e-10	up
SbTA02G027870	7.03816	31.44	12.2502	5.26133	6.87417	6.56458	1.46581	0.0287194	up
SbTA02G027960	2.65223	4.27744	3.6264	1.43254	2.05163	1.06985	1.24537	0.0333262	up
SbTA02G028350	0.23043	0.284917	0.559726	0.0839503	0.111777	0.0999212	1.88915	0.0471026	up
SbTA02G028430	3.51678	2.33543	5.35942	18.7946	16.5114	6.87202	-1.87244	0.000245696	down
SbTA02G028520	119.53	44.8402	77.2962	27.6388	32.2792	27.3255	1.51181	0.000403374	up
SbTA02G028540	5.88144	6.5021	3.92769	0.1296	0	0.102837	6.25534	6.07107e-07	up
SbTA02G029360	10.9913	16.9485	18.0038	60.748	69.4993	63.0882	-2.04107	8.86271e-17	down
SbTA02G029720	10.7058	6.14469	8.03097	4.47394	2.68388	4.23275	1.16778	0.0142061	up
SbTA02G029780	1.28931	1.42956	1.20111	0	0	0	5.28938	0.00873965	up
SbTA02G029860	5.98883	11.0996	8.91868	0	0	0	9.75558	2.18599e-13	up
SbTA02G030370	3.27962	3.79395	4.79708	14.3631	32.5292	13.8393	-2.31963	1.24834e-08	down
SbTA02G030600	1.13322	1.43599	1.64221	0.165879	0.0420691	0.131624	3.71503	7.35287e-06	up
SbTA02G030660	25.3372	27.338	20.0948	12.6762	12.2411	9.28474	1.12877	0.0154075	up
SbTA02G030720	0	0	0.203467	8.72785	16.0904	12.5192	-7.30796	3.5813e-07	down
SbTA02G030730	0	0	0	12.7008	18.735	13.9859	-8.92268	4.56959e-11	down
SbTA02G030860	14.4558	14.4671	21.6166	4.76104	4.86338	4.5824	1.86463	7.85596e-14	up
SbTA02G031000	0	0	0	5.83116	8.56362	5.38023	-8.65632	3.28964e-10	down
SbTA02G031010	0	0	0	3.48542	4.17666	2.97309	-8.39825	1.24315e-09	down
SbTA02G031520	1.80708	2.91442	3.08087	4.79246	9.39196	6.91417	-1.40211	0.0118612	down
SbTA02G031900	2.9991	3.20087	2.57482	0.482045	0.504293	0.334688	2.77131	2.23347e-14	up
SbTA02G031920	6.99479	9.5412	6.94164	1.20158	1.15704	1.08752	2.80389	1.51441e-29	up
SbTA02G031930	70.7829	61.6789	80.8749	9.11551	12.3632	7.96691	2.89012	1.6775e-28	up
SbTA02G032100	5.26266	6.42252	5.7438	1.26718	1.06891	0.983641	2.43424	2.5603e-21	up
SbTA02G032510	0	0	0	0.473454	0.360222	0.375683	-5.81588	0.0023234	down
SbTA02G032550	2.04384	1.17104	1.95971	3.6006	4.3608	4.31474	-1.2189	0.0100184	down
SbTA02G032570	1.48819	1.02862	0.616174	3.48542	5.85616	5.76181	-2.25486	0.000254885	down
SbTA02G033160	2.35956	5.73494	5.44895	0.317823	0.0690891	0.0720545	4.99813	5.24423e-13	up
SbTA02G033430	0	0	0.0685718	0.565659	0.688601	0.897696	-4.76121	0.0203618	down
SbTA02G033950	36.6287	43.6375	68.3981	1.92898	3.75378	3.0024	4.12336	1.7099e-32	up
SbTA02G034400	2.78714	1.72885	1.48486	2.36988	9.72459	5.89503	-1.54759	0.0218533	down
SbTA02G034890	0.659895	0.665163	0.698242	0.0250431	0.0762149	0.0397431	3.82943	1.69147e-06	up
SbTA02G035350	1.18727	1.27313	1.62116	0.396883	0.525155	0.451849	1.59884	9.49148e-06	up
SbTA02G035450	1.32454	2.69833	1.88578	3.3017	4.32364	4.66036	-1.02385	0.0245345	down
SbTA02G035510	623.93	1007.86	429.714	419.793	283.528	266.028	1.12348	0.0142865	up
SbTA02G035730	53.6304	45.5762	36.8734	2.75507	7.59151	7.97644	2.92143	3.04224e-12	up
SbTA02G035810	22.108	16.1374	11.9845	7.29531	3.16434	2.81325	1.96921	7.00634e-05	up
SbTA02G035820	0.554357	0.372522	0.484558	13.1697	14.982	15.0575	-4.91479	5.09518e-60	down
SbTA02G035970	0	0	0.200185	3.30272	1.5077	2.09655	-4.88085	0.0155367	down
SbTA02G036010	43.8449	73.3716	62.6421	7.85452	10.5681	7.97107	2.79952	2.80496e-25	up
SbTA02G036420	0.0319577	0.128851	0.555739	1.70277	3.75372	3.29123	-3.56552	1.86752e-05	down
SbTA02G036430	0.36335	0.4395	2.4823	4.71588	13.1246	8.17339	-2.9487	0.000650467	down
SbTA02G036620	3.53914	6.29265	4.39607	1.78347	2.68371	2.51587	1.05447	0.0157351	up
SbTA02G036650	2.99763	8.3093	11.9461	1.2798	1.75271	0.406207	2.79316	0.00223717	up
SbTA02G036870	5.13294	6.45704	5.41637	10.6191	16.1589	11.9557	-1.1539	6.05139e-05	down
SbTA02G036900	5.82442	3.69476	3.76203	12.5726	9.20246	8.79765	-1.16497	0.00171366	down
SbTA02G037030	1.78494	5.66038	2.45794	0.1096	0.0416938	0.0217417	5.94433	9.26757e-14	up
SbTA02G037310	1.06392	1.27937	1.05104	2.11654	3.3177	2.54955	-1.20219	0.000770902	down
SbTA02G037370	0	0	0	0.575655	0.688255	0.913559	-6.19949	0.000457723	down
SbTA02G037410	0	0	0	0.218226	0.996209	0.432903	-5.39347	0.0239229	down
SbTA02G037470	1.03565	1.04392	1.14348	0	0	0	5.90794	0.000676753	up
SbTA02G037500	0.0286581	0.0924379	0.130522	0.371951	0.327678	0.574749	-2.28942	0.0058649	down
SbTA02G037510	0	0	0	1.01588	0.636521	0.474172	-6.61038	7.75797e-05	down
SbTA02G037610	6.02617	7.00878	8.90077	0	0	0	10.2484	3.74059e-15	up
SbTA02G037620	27.116	33.1219	48.9828	0	0.475713	0.248066	7.16337	1.48501e-23	up
SbTA02G038040	6.47408	10.5636	6.8689	0	0	0	9.56856	6.39104e-13	up
SbTA02G038140	0	0.951396	0.0542777	4.83565	7.29016	6.11088	-4.14684	0.0474963	down
SbTA02G038480	1.60241	1.66414	4.88552	4.90914	10.0191	8.29084	-1.47989	0.0253286	down
SbTA02G038600	16.1163	28.7861	34.0649	10.4586	14.5326	14.5448	1.02666	0.0161604	up
SbTA02G038780	8.98457	8.50577	12.1698	4.32891	3.6403	4.92647	1.23529	1.50456e-05	up
SbTA02G039830	8.15318	9.2517	4.40669	0.1334	0.0507479	0.0529261	6.63158	7.86434e-14	up
SbTA02G039860	1.54204	1.69566	2.49584	0	0	0	8.03873	9.36902e-09	up
SbTA02G040140	0.051096	0	0.0423119	6.45719	8.44485	7.33943	-7.92993	1.36705e-22	down
SbTA02G040650	0	0	0	4.62833	5.97574	7.67899	-8.49879	9.37194e-10	down
SbTA02G040660	5.58233	6.84477	4.55933	32.8048	28.5361	31.1702	-2.40946	1.44748e-21	down
SbTA02G040820	1.39327	1.17458	1.15374	0	0	0	6.56161	2.84319e-05	up
SbTA02G040830	20.3229	21.7143	18.5121	0	0	0	8.58205	1.93919e-10	up
SbTA02G040900	0.511542	1.11375	1.059	0.768756	10.9536	5.26822	-2.63013	0.00756815	down
SbTA02G040910	1.58497	1.10113	1.09038	0.799531	9.65699	6.1592	-2.10333	0.0221879	down
SbTA02G040970	5.63303	5.14537	2.43552	6.26565	26.772	15.4197	-1.83697	0.00433676	down
SbTA02G040980	6.54773	4.99125	2.83812	5.8705	30.5743	18.3556	-1.89394	0.00801444	down
SbTA02G040990	15.5265	13.768	10.4634	16.6324	46.4708	33.1783	-1.2396	0.0120885	down
SbTA02G041580	1.28334	1.36066	2.14512	0.535732	0.975784	0.785792	1.08615	0.0274281	up
SbTA02G041760	0	0	0	4.68539	4.09295	2.75395	-7.51602	3.76381e-07	down
SbTA02G041950	0.102941	0.298836	0.068195	0	0	0	5.19745	0.0266517	up
SbTA02G041980	0.0411763	0.365244	0.204585	0	0	0	5.57333	0.0124122	up
SbTA02G042150	0.126979	0.27305	0.549112	0.925218	1.07058	0.795336	-1.51642	0.0387842	down
SbTA02G042370	4.70833	5.12559	7.7978	1.39371	1.38667	2.12674	1.87298	0.000121284	up
SbTA02G042390	4.80859	5.37419	4.40107	0.115254	0.26307	0.548723	3.96109	2.77541e-09	up
SbTA02G042590	0.559998	0.531264	0.54556	2.38522	1.74628	1.28558	-1.68419	0.00123471	down
SbTA02G043340	3.03379	3.91188	4.3327	2.28262	1.70624	1.73181	1.0184	0.001062	up
SbTA02G043360	1.2877	0.953621	1.80623	0	0	0	7.95191	2.10203e-08	up
SbTA02G044100	1.33004	1.1666	1.77767	0.127516	0.291056	0.278253	2.62168	1.38074e-06	up
SbTA02G044400	0.959834	0.65492	0.366842	0	0	0	5.43116	0.00766634	up
SbTA02G044640	3.35822	3.90627	4.40514	0.893241	1.48279	0.837652	1.88699	5.36025e-07	up
SbTA02G045060	26.7342	34.5016	54.4433	12.9251	10.8836	15.4993	1.58762	1.09408e-05	up
SbTA02G045210	4.74363	22.0132	31.7863	5.68618	7.8024	3.58592	1.80568	0.0175833	up
SbTA02G045800	0	0	0	0.289767	1.10233	0.574822	-5.24053	0.0330547	down
SbTA02G046020	27.2509	28.3342	31.1842	15.651	12.8239	12.2376	1.12765	4.79917e-09	up
SbTA02G046390	23.4085	20.3701	13.2482	44.635	99.0793	52.7613	-1.74851	9.70748e-05	down
SbTA02G047060	1.27866	4.13249	3.08481	6.16232	8.25726	5.41367	-1.19278	0.0353638	down
SbTA02G047590	5.19129	5.21663	4.2327	2.40049	2.07544	2.16452	1.17923	0.0098954	up
SbTA02G047680	74.9191	121.249	132.401	15.7812	25.8454	32.1193	2.18256	2.01996e-09	up
SbTA02G047940	39.344	60.809	83.0019	0	0	0	9.29386	6.77591e-12	up
SbTA02G048260	2.41535	3.12813	1.23239	0	0.0253602	0	7.8413	3.16733e-08	up
SbTA02G048670	1.83817	2.47046	3.43463	5.79534	5.48715	6.13143	-1.13208	0.00476409	down
SbTA02G049330	0.898572	2.26074	1.51795	4.12484	4.25917	3.11718	-1.25809	0.0155209	down
SbTA02G049470	0.579847	0.680118	0.523815	0	0	0	5.76582	0.00133648	up
SbTA02G049480	4.59491	8.64565	7.24759	0	0	0	8.2331	3.68108e-09	up
SbTA02G049700	3.64431	2.31602	2.26615	0.185088	0.112658	0.161553	4.21629	2.16013e-21	up
SbTA02G050310	3.66799	3.3148	4.50375	0	0	0	8.18986	2.71087e-09	up
SbTA02G050560	0	0	0	0.853203	1.40649	0.677012	-5.83702	0.00276999	down
SbTA02G050730	0.0436973	0	0.0723702	3.34316	4.22421	4.87923	-6.7382	9.03788e-12	down
SbTA02G050750	0.920533	1.08491	0.351822	0	0	0	5.74241	0.0028845	up
SbTA02G050900	11.4737	18.0044	19.088	3.10684	3.00847	5.26669	2.11928	2.40044e-07	up
SbTA02G051000	9.57076	16.6004	18.2434	4.93419	6.94512	7.63474	1.2121	0.0225337	up
SbTA02G051020	5.26414	7.07488	7.99179	2.69695	2.27994	1.1889	1.77472	0.0144992	up
SbTA02G051050	207.178	87.751	105.566	54.844	24.7501	29.2967	1.92356	8.08087e-05	up
SbTA02G051110	0.641695	1.81109	2.39121	3.50674	4.95498	4.22356	-1.35388	0.0418572	down
SbTA02G051180	2.11243	1.86566	0.416493	0	0	0	6.13601	0.00119649	up
SbTA02G051760	42.9031	11.2183	47.1233	14.664	11.1992	10.9093	1.50143	0.0161002	up
SbTA02G051880	19.8373	18.4849	22.2677	5.42035	6.41513	2.38946	2.13161	0.000296092	up
SbTA02G052100	6.39328	5.28813	8.54466	0	0	0	10.434	1.44056e-15	up
SbTA02G052160	3.30538	3.53856	6.70126	1.24574	1.30324	1.79164	1.67025	0.00212473	up
SbTA02G052170	2.60402	2.53645	3.11711	1.26806	1.76878	1.14595	1.0124	0.011941	up
SbTA02G052340	0.100367	0.485609	0.166225	3.42805	4.79907	4.24342	-3.97896	1.94764e-07	down
SbTA02G052610	3.34842	6.55744	4.6213	0	0	0	7.19444	1.54034e-06	up
SbTA02G052760	0.832676	1.34292	0.91937	6.44642	5.91448	3.30984	-2.2909	0.000537878	down
SbTA02G052770	0.986064	2.38545	2.77626	5.38865	8.40478	8.12415	-1.79235	0.0103965	down
SbTA02G053010	0	0	0	0.266639	0.326845	0.235085	-7.27312	1.26333e-06	down
SbTA02G053450	0.303814	0.0979967	0.301901	7.80335	11.8742	11.3958	-5.4593	1.29618e-23	down
SbTA02G053460	0	0	0.099292	1.47433	4.7362	3.24966	-6.36578	8.42912e-05	down
SbTA02G053840	0.991	0.92103	1.3909	2.20297	2.74113	2.54923	-1.14891	0.000977485	down
SbTA02G053870	0.0652448	0.236756	0.342179	0.727956	0.847741	0.471535	-1.62601	0.0425823	down
SbTA02G054020	47.4835	29.1492	42.4494	20.3048	16.627	17.2041	1.17628	0.000365024	up
SbTA02G054100	7.13796	8.90238	8.16748	1.1	1.38414	1.57783	2.6018	1.38849e-26	up
SbTA02G054270	0	0	0	0.451696	0.954632	1.3142	-7.23773	5.02626e-06	down
SbTA02G054280	0	0	0	3.34663	3.36623	3.64574	-8.98074	2.01918e-11	down
SbTA02G054290	0	0	0	0.888266	0.995956	0.890318	-7.35912	6.66156e-07	down
SbTA02G054350	1.84626	3.58719	3.94857	0.218473	0.196445	0.204877	3.95504	9.81208e-19	up
SbTA02G054800	6.10378	10.2268	11.9061	21.0328	21.9947	15.6601	-1.01981	0.0120156	down
SbTA02G054950	1.84524	2.1208	2.70477	0.115907	0.0661398	0.252922	3.96368	3.51638e-13	up
SbTA02G055440	0.574626	0.656442	1.34821	0.228975	0.124438	0.259557	2.11518	0.00770953	up
SbTA02G055500	0	0.043738	0.0898299	0.296408	1.18397	0.764395	-3.99335	0.0120533	down
SbTA02G055610	1.79742	1.51955	2.14861	4.00032	5.22836	4.60421	-1.3067	2.19727e-06	down
SbTA02G055630	0.0269249	0.151983	0.156073	2.4278	2.63081	2.77291	-4.4661	1.57712e-16	down
SbTA02G055700	0	0	0.610401	52.7028	78.9196	55.404	-8.15976	9.26949e-18	down
SbTA02G055770	2.84993	4.66126	9.86526	0.151341	0.450116	0.294762	4.29384	4.83498e-15	up
SbTA02G056250	0.904159	1.93492	1.56944	3.37322	5.94627	4.58044	-1.62396	0.000108277	down
SbTA02G056380	43.7279	33.1564	69.4342	4.08286	7.14115	6.77737	3.05298	1.30197e-16	up
SbTA02G056570	0	0	0.119341	1.96893	2.99608	1.4061	-5.52195	0.00172936	down
SbTA02G057530	0.357635	1.17979	1.2923	0.177673	0	0.140983	3.22786	0.00512144	up
SbTA02G057540	0.535292	1.4473	1.06906	0.344149	0.360033	0.20481	1.78891	0.031861	up
SbTA02G057660	0.988582	0.56574	1.21474	2.83191	3.3811	1.9014	-1.51595	0.00452171	down
SbTA02G058330	12.8933	12.6174	13.5069	6.55024	5.87602	7.46275	1.00619	1.15322e-06	up
SbTA02G058440	8.70361	7.13914	4.67754	1.92503	1.85348	1.77082	1.92518	1.1411e-09	up
SbTA02G058550	0	0	0.730088	6.62487	17.4125	10.0357	-5.45841	0.000221503	down
SbTA02G058560	6.23701	8.0705	14.4134	0.792653	4.22157	2.20138	2.0039	0.0107838	up
SbTA02G058600	0	0.0873705	0	2.07236	1.23886	0.352373	-5.11907	0.0137953	down
SbTA02G059010	2.76735	3.33942	6.48475	1.50158	2.10131	1.8298	1.24207	0.0137827	up
SbTA02G059090	0.215485	0.231685	0.17844	1.76638	1.86657	3.19256	-3.42143	1.77411e-05	down
SbTA02G059100	0	0	0	10.9876	10.9247	10.3038	-9.47796	6.55447e-13	down
SbTA02G059140	5.96686	6.61594	7.94101	0	0	0	8.27461	1.50871e-09	up
SbTA02G059510	0	0	0	16.9865	18.2352	21.9721	-9.41099	1.3284e-12	down
SbTA02G059520	0	0	0.0322377	16.5411	29.2168	25.0688	-10.886	6.30515e-17	down
SbTA02G059690	1.77375	10.3699	5.5815	0	0	0	8.32133	5.11485e-08	up
SbTA02G059920	11.6507	13.6521	11.7583	0	0	0	8.35461	8.20874e-10	up
SbTA02G059930	0	0.281076	0.288639	0.238103	3.62316	3.96761	-3.71771	0.0398282	down
SbTA02G060560	0.147701	0.0170149	0.0524183	0.778332	0.372858	0.571855	-2.99179	0.00229577	down
SbTA02G061250	6.0634	9.66901	9.47787	3.07153	5.02796	4.43135	1.03468	0.0233388	up
SbTA02G061260	14.6361	16.791	23.1987	6.253	10.2993	8.17867	1.17292	0.00103665	up
SbTA02G061740	1.81656	1.35914	1.19411	0.869904	0.603458	0.771473	1.00142	0.0472449	up
SbTA02G061960	0.0587772	0.236985	0.38938	2.16814	1.28303	1.72041	-2.84615	0.000643894	down
SbTA02G062070	2.16696	2.54831	3.66363	0.370064	0.281559	0.244703	3.27718	1.56606e-08	up
SbTA02G062420	2.25022	1.04149	4.36626	0.582108	0.885781	1.27023	1.51164	0.0448863	up
SbTA02G062470	0.240728	0.485299	0.640746	0	0.0178733	0.0559215	4.16919	0.000403805	up
SbTA02G062610	0.0376272	0.0303421	0.0311586	1.72211	4.63477	2.1823	-6.40636	1.09696e-15	down
SbTA02G062630	4.96223	1.96391	10.5376	24.8717	19.2082	15.6102	-1.73717	0.00927749	down
SbTA02G062670	0.673595	0.563295	0.729953	0.238588	0.406274	0.2975	1.08569	0.0212495	up
SbTA02G062680	0	0	0	22.5348	21.6862	16.9015	-10.6794	1.54363e-16	down
SbTA02G062810	3.70675	3.24899	2.93605	0	0	0	6.62441	2.07354e-05	up
SbTA02G062930	4.15841	2.50956	3.6879	0	0	0	9.27887	4.36074e-12	up
SbTA02G063130	2.53679	3.0514	3.54489	0.346576	0.472442	0.355217	2.98632	1.47473e-23	up
SbTA02G063970	6.00312	4.27132	2.33934	0.321626	1.46823	0.57422	2.4316	0.0011999	up
SbTA02G063980	1.41807	0.905278	0.440355	0	0.0614176	0.128107	3.82302	0.0121755	up
SbTA02G064210	19.1403	20.5793	12.4954	6.7795	5.05284	9.66115	1.31358	0.00354045	up
SbTA02G064340	0.785788	4.71716	4.2657	0	0	0.0946503	6.52369	8.83665e-05	up
SbTA02G064710	0.781992	5.46509	3.77741	0	0	0	6.94522	5.90953e-05	up
SbTA02G064830	0.798743	2.63321	1.32286	32.288	34.8954	33.9228	-4.37537	1.42749e-28	down
SbTA02G064840	0	0.0277208	0.0284667	4.69653	6.53914	7.90055	-8.29689	1.0883e-12	down
SbTA02G064860	0.233196	0.119666	0.122886	0.608224	0.617014	0.597533	-1.92219	0.00692165	down
SbTA02G065160	5.06309	5.36845	5.01336	6.74059	16.4381	14.5277	-1.25557	0.00406031	down
SbTA02G065800	3.2719	1.29981	2.72933	0.0657363	0.350103	0.286888	3.37852	1.85087e-07	up
SbTA02G065890	0	0	0.0749185	2.71926	2.06892	1.86349	-6.24958	5.64221e-05	down
SbTA02G066190	0.386792	3.27499	3.12289	0.132109	0	0	5.85066	0.00160506	up
SbTA02G066200	1.68512	1.13238	1.51171	0.613922	0.554677	0.395805	1.51095	0.00502725	up
SbTA02G066440	0.432532	0.621752	1.05895	10.8165	18.3163	14.9435	-4.34464	3.42136e-31	down
SbTA02G066910	0	0	0	0.902185	0.312008	0.06508	-5.40999	0.0419295	down
SbTA02G066950	1.74033	6.32953	1.82349	8.73421	13.1061	14.2461	-1.83798	0.00395388	down
SbTA02G067380	0	0	0	2.09763	2.27994	1.42668	-5.74011	0.00343136	down
SbTA02G067440	4.43806	7.0634	12.1858	21.8597	46.6174	82.4232	-2.645	7.08115e-06	down
SbTA02G067480	0	0	0	2.34021	4.45131	3.24966	-7.15923	3.61213e-06	down
SbTA02G068590	10.9216	21.2681	24.9192	0.634942	0.362316	0.503823	5.3061	1.66142e-17	up
SbTA02G068600	6.22819	10.5346	12.4534	0	0	0	8.27118	3.43654e-09	up
SbTA02G069050	4.05122	7.50405	10.33	0	0	0	9.77287	6.09205e-13	up
SbTA02G069060	5.55118	7.75908	9.1937	0	0	0.601789	5.18561	4.02117e-06	up
SbTA02G069070	2.08021	4.64525	4.24023	0	0	0.173469	5.82194	0.000350975	up
SbTA02G069100	4.69509	6.55279	7.0282	12.3355	13.8902	14.0949	-1.10475	0.00991099	down
SbTA02G069110	7.75704	8.58761	8.70982	22.2731	19.6795	16.5334	-1.18352	9.55468e-05	down
SbTA02G069120	0	0	0	0.258112	0.392763	0.477891	-5.18884	0.0276104	down
SbTA02G069470	0	0	0	13.0756	29.8453	53.639	-10.0868	8.05295e-13	down
SbTA02G069480	0	0.0466951	0	0.474673	0.421341	0.721914	-4.99559	0.00118441	down
SbTA02G069540	0.250294	0.368049	2.25553	0.100574	0.137737	0.127688	2.99532	0.00503268	up
SbTA02G069560	1.70335	2.1696	3.09352	0	0	0	9.17514	9.6162e-12	up
SbTA02G069770	14.9023	15.5183	15.5702	4.52435	4.74273	4.30806	1.79497	2.3445e-19	up
SbTA02G070050	0.713723	1.72661	2.16709	0	0	0	4.96082	0.0376145	up
SbTA02G070200	0	0.0276785	0.0852698	0.937872	0.820605	0.893036	-4.45498	3.35487e-05	down
SbTA02G070400	0	0	0	5.69304	5.83719	4.43135	-10.667	1.63758e-16	down
SbTA02G070530	0.034535	0.139243	0.0285979	0.330272	0.430772	1.34779	-3.33505	0.0103965	down
SbTA02G070950	0.532124	5.00614	2.05634	21.6885	36.1373	25.0935	-3.41333	1.77113e-07	down
SbTA02G071140	2.89236	2.80151	2.95949	12.8539	8.05186	7.24416	-1.66338	5.2424e-08	down
SbTA02G071400	0	0	0	11.5182	22.3957	14.5558	-8.29925	4.71292e-09	down
SbTA02G071430	0.785635	1.03476	0.737317	3.97134	2.91267	3.12285	-1.92713	2.48558e-08	down
SbTA02G071480	0.802938	0.935246	0.886535	2.55961	2.68934	3.48178	-1.70099	0.00690735	down
SbTA02G071510	0.325467	0.403773	0.539029	1.09453	1.40529	1.1942	-1.50521	0.00380691	down
SbTA02G071690	0	0	0	5.8307	12.6749	6.60948	-8.38428	4.53973e-09	down
SbTA02G072030	14.4302	4.35596	6.34225	22.3132	27.1523	26.7781	-1.55867	0.0036251	down
SbTA02G072100	0	0	0	3.64033	2.42349	1.08322	-5.42763	0.0161476	down
SbTA02G072130	0	0	0	1.82017	2.76971	1.08322	-5.10651	0.0392894	down
SbTA02G072170	0	0	0	2.27521	1.38485	2.52751	-5.231	0.02372	down
SbTA02G072930	0.136256	0.04395	0.203097	1.93599	1.72792	2.74744	-4.0413	2.57034e-11	down
SbTA02G072940	0.128104	0.103301	0.106081	2.10019	2.13054	1.52762	-4.06636	0.00249239	down
SbTA02G073740	19.3813	20.3799	18.9596	0.14122	0.268614	0.280143	6.40649	3.03056e-39	up
SbTA02G073880	0.0775919	0.0312845	0.0321264	0.84805	0.88719	0.714981	-4.13174	0.000177099	down
SbTA02G074200	17.8212	21.7293	19.647	8.33579	9.3924	9.54337	1.15073	1.3579e-09	up
SbTA02G074380	1.0765	1.0684	1.30286	0	0.0860751	0	5.10313	0.00373839	up
SbTA02G075070	4.49264	5.1579	5.73808	2.80885	2.77029	2.10499	1.04065	0.00191354	up
SbTA02G075310	12.5098	10.0877	14.1706	22.2505	24.9028	34.0319	-1.11184	0.00162076	down
SbTA02G075330	0.477922	0.449622	0.19788	0	0	0	5.50567	0.00576864	up
SbTA02G075470	206.969	171.874	351.72	44.5673	87.7498	129.747	1.50743	0.00537402	up
SbTA02G075600	7.24757	6.54672	5.07619	20.7688	12.1801	13.6828	-1.26699	0.000140098	down
SbTA02G075610	7.93492	8.53148	8.84218	27.9717	21.8929	20.8148	-1.44263	4.23046e-08	down
SbTA02G075790	0	0	0	3.84186	4.653	4.13725	-9.80042	7.73201e-14	down
SbTA02G075860	0	0	0	1.79505	3.2879	2.00466	-8.20655	7.86559e-09	down
SbTA02G075870	0	0	0	1.17852	2.35375	1.51963	-6.57283	9.04475e-05	down
SbTA02G075880	0	0	0	1.64473	2.31504	1.82712	-7.60701	1.78056e-07	down
SbTA02G076200	0	0	0	0.36675	0.627835	0.145507	-5.10164	0.049792	down
SbTA02G076210	0.00868041	0	0	0.154169	0.171436	0.141153	-5.804	0.000388653	down
SbTA02G076230	0	0	0.0756799	1.6856	2.08995	1.68427	-6.07596	2.5643e-06	down
SbTA02G076260	13.1843	11.8218	15.236	0	0	0	9.36104	1.27895e-12	up
SbTA02G076270	10.9707	12.4601	13.1792	0	0	0	8.57337	2.04083e-10	up
SbTA02G076280	16.4001	19.5307	24.3733	0	0	0	9.80109	8.48368e-14	up
SbTA02G076380	1.41065	4.40793	2.92035	0	0	0	6.31542	0.00025599	up
SbTA02G076390	0.132249	0.159965	0.438053	1.17441	1.37467	1.14694	-2.29068	0.0218177	down
SbTA02G077070	0	0	0	3.62145	5.81684	3.1929	-8.02573	2.2716e-08	down
SbTA02G077400	4.09206	4.93026	6.33863	0	0	0	9.00214	1.89926e-11	up
SbTA02G077410	5.55506	5.57827	8.67937	0	0	0	8.24716	2.75864e-09	up
SbTA02G077430	1.10682	1.15284	1.33662	0	0	0	6.9702	3.09431e-06	up
SbTA02G077440	1.18448	1.72661	2.15032	0	0.0473544	0	6.5189	1.20887e-05	up
SbTA02G077460	14.7577	9.59791	17.3479	3.28506	4.28022	3.64935	1.92828	2.40283e-09	up
SbTA02G077650	0	0	0	2.31478	2.7095	1.97805	-6.7643	2.22303e-05	down
SbTA02G077660	23.8949	21.9136	37.8095	5.16828	5.64947	3.47807	2.58424	1.01937e-15	up
SbTA02G077710	1.27908	6.34727	5.94774	0	0	0	7.78764	6.53507e-07	up
SbTA02G077830	5.45024	3.76715	3.54614	0	0	0	6.71975	1.56357e-05	up
SbTA02G077840	3.39355	3.80071	2.96627	0.128785	0.39194	0.613143	3.14904	2.05804e-05	up
SbTA02G077980	1.46026	2.15626	1.83738	0.518183	0.413967	0.370058	2.11226	9.53638e-08	up
SbTA02G078070	1.69111	1.55065	2.11187	0.223587	0.269347	0.236554	2.90403	8.11502e-15	up
SbTA02G078330	1.43278	1.8486	2.52769	5.63412	6.37171	6.4561	-1.6345	1.03348e-08	down
SbTA02G078470	0.832676	0.484942	0.804449	6.22522	6.41937	7.64773	-3.23078	7.0472e-25	down
SbTA02G078480	1.11614	2.05724	2.24463	21.3482	30.8277	26.4467	-3.80997	1.48924e-21	down
SbTA02G078580	26.8214	28.8571	28.2714	0	0	0	12.4667	4.74385e-23	up
SbTA02G078830	0.362617	2.24181	1.00093	0	0	0	5.58167	0.00946674	up
SbTA02G078910	1.49371	1.54424	1.2052	2.72095	3.82191	2.90642	-1.1249	0.00810188	down
SbTA02G079050	11.1868	9.0209	9.35359	0	0	0	8.77372	6.26688e-11	up
SbTA02G079110	2.78329	3.18603	3.32474	0.131122	0.299288	0.121385	4.08173	3.89382e-23	up
SbTA02G079230	0.270754	0.436665	0.448415	0	0.0201027	0.0209655	4.75274	0.00140955	up
SbTA02G079260	55.3273	57.2035	81.0246	16.4666	22.0056	16.6822	1.8443	1.29397e-12	up
SbTA02G079690	3.01805	1.81647	4.91238	1.12045	1.15938	0.77053	1.71289	0.00015307	up
SbTA02G079900	0.32941	0.531264	0.27278	6.5256	4.96493	3.92816	-3.71383	6.82257e-06	down
SbTA02G080150	9.94007	2.7278	4.48193	16.282	13.1453	16.9535	-1.39321	0.021478	down
SbTA02G080720	21.9742	24.6846	22.509	6.76778	9.24214	10.8781	1.38857	7.54798e-06	up
SbTA02G081070	0	0	0	1.89852	1.54764	0.538023	-6.33373	0.000538891	down
SbTA02G081110	27.845	34.3738	25.3639	3.80419	4.53809	3.80121	2.88289	7.07564e-36	up
SbTA02G081330	2.94679	2.57194	3.93302	1.46827	1.44144	1.16507	1.25188	0.00281333	up
SbTA02G081360	1.20358	0.472832	0.460001	1.98163	2.47007	1.90697	-1.54755	0.0153732	down
SbTA02G081400	0	0	0	1.36512	0.830912	1.40819	-6.18745	0.00051158	down
SbTA02G081460	1.56075	1.39841	2.35921	0.152307	0.18026	0.16114	3.45791	1.39623e-15	up
SbTA02G081720	1.13296	0.799406	0.645007	3.67616	2.94418	3.99171	-2.01787	0.00013377	down
SbTA02G081910	4.49117	5.66677	6.16929	0	0	0	8.9562	1.98606e-11	up
SbTA02G081990	18.0218	29.6811	43.2821	2.7016	4.78833	3.09375	3.13216	9.53436e-16	up
SbTA02G082280	0.0784174	0.0252939	0.0259745	0.492816	0.293442	0.323039	-3.09752	0.000878892	down
SbTA02G082420	16.9528	13.7849	15.4305	45.5749	37.0121	33.2871	-1.29011	9.57738e-09	down
SbTA02G082540	0	0	0.107692	7.0181	7.73911	6.55571	-7.52838	4.55867e-20	down
SbTA02G082760	0	0	0	10.9809	12.1379	6.24724	-9.61087	9.84053e-13	down
SbTA02G083260	0	0	0	3.99103	2.50067	3.60153	-8.47529	1.00019e-09	down
SbTA02G083280	41.8537	19.7048	14.2492	108.694	63.7504	97.7993	-1.7909	0.000317346	down
SbTA02G083700	13.4294	10.5392	11.4186	43.411	35.8954	36.9161	-1.68086	7.83489e-12	down
SbTA02G083710	0.175814	0.921533	0.473166	0	0	0	5.84234	0.00327856	up
SbTA02G083780	1.3824	1.34944	1.205	0	0	0	6.44271	5.1072e-05	up
SbTA02G083800	8.93526	5.8107	7.87653	0	0	0	6.97917	3.7379e-06	up
SbTA02G083870	13.3115	25.3638	15.2011	9.84733	8.99068	8.51207	1.01059	0.00489467	up
SbTA02G084600	2.36373	2.63169	2.65802	0.788983	0.809693	0.611495	1.8298	2.70227e-11	up
SbTA02G084660	1.17419	1.42027	1.80167	0.707726	0.717954	0.411823	1.30129	0.0403959	up
SbTA02G084700	6.72715	7.33304	7.62109	0	0	0	10.6353	1.25744e-16	up
SbTA02G085780	0.185039	0.0746065	0	1.1376	1.44256	1.20358	-3.90899	0.00645387	down
SbTA02G085900	0.553296	0.892341	0.824718	3.57799	4.90777	3.31897	-2.33693	3.83e-09	down
SbTA02G086190	0.128365	0.0887246	0.334078	0.952024	0.895891	0.974103	-2.31632	0.000425247	down
SbTA02G086200	0.123326	0.338124	0.224673	1.24681	1.61522	1.20325	-2.51539	4.92548e-06	down
SbTA02G086290	7.60594	5.95293	4.01367	0.101875	0.232531	0.161675	5.14247	6.86265e-11	up
SbTA02G086300	0.0532124	0.096547	0.121177	1.6539	2.39225	1.94691	-4.41286	1.41712e-22	down
SbTA02G086310	0.578322	1.67109	1.51652	0.131684	0.250476	0.0522453	3.13783	0.0024517	up
SbTA02G086320	150.189	406.098	544.515	7.24566	18.4558	11.6654	4.90581	6.72553e-23	up
SbTA02G086470	3.64246	3.01332	2.05513	13.4077	10.6425	11.8256	-2.005	2.89277e-12	down
SbTA02G087040	8.48728	11.3582	10.7666	2.22038	4.69265	1.76186	1.84125	0.00174598	up
SbTA02G087390	1.61664	0.707057	0.680704	0.299479	0	0.118818	2.94114	0.00868759	up
SbTA02G087430	3.54798	3.68253	7.73779	0.431934	0.328632	0.456983	3.65715	2.04433e-12	up
SbTA02G087770	0.176727	0.101793	0.376317	0.689844	0.892262	1.12215	-2.01473	0.0103965	down
SbTA02G088930	0.640318	1.17038	1.57893	0.0388801	0.0887446	0.107979	3.84399	3.37445e-09	up
SbTA02G090040	0.0318897	0.0257154	0	4.44392	7.06054	6.0499	-8.27231	9.29487e-13	down
SbTA02G090310	0	0.391282	0.267874	2.09925	3.61469	5.26024	-3.98079	3.3118e-06	down
SbTA02G090800	0.385598	0.394364	0.467281	0.783783	0.82118	1.45796	-1.26681	0.00774197	down
SbTA02G090900	0.920383	1.06689	1.17499	2.88161	3.42818	2.68149	-1.47129	6.86749e-07	down
SbTA02G091030	0.349724	0.362588	0.372345	2.86676	3.94683	3.1955	-3.17395	1.15647e-10	down
SbTA02G091400	0.667873	1.25216	0.788105	0.0912449	0	0.0362012	4.55431	1.30877e-07	up
SbTA02G091440	6.97505	12.0232	11.8522	1.60279	1.72942	2.63611	2.39612	6.37792e-12	up
SbTA02G091570	0	0	0.0850103	3.85694	5.70896	6.62174	-7.47791	4.92979e-10	down
SbTA02G091740	0.156359	0.0540369	0.129479	0.39672	0.789428	1.23497	-2.82404	0.000733598	down
SbTA02G091820	1.07558	1.91095	2.17237	0.298671	0.24542	0.255953	2.72644	4.47085e-12	up
SbTA02G092380	2.1743	1.80943	2.23263	0.356464	0.262171	0.292281	2.81603	1.69813e-21	up
SbTA02G092910	0	0	0	0.101454	0.270166	0.0670863	-6.16702	0.00156583	down
SbTA02G093230	1.15931	1.17969	1.66858	0	0	0	7.86673	2.17534e-08	up
SbTA02G093850	0.0168155	0	0.0139246	0.643252	0.699159	0.546876	-5.9715	3.56518e-06	down
SbTA02G093930	0	0	0	0.0884742	0.24682	0.210612	-5.68843	0.00613513	down
SbTA02G094090	4.204	11.7915	15.2873	3.24633	1.51996	2.7741	2.09582	0.00604662	up
SbTA02G094720	0	1.90836	0.816546	5.38865	8.60978	9.8345	-3.06826	0.000994391	down
SbTA02G094750	0.296469	1.83286	1.30934	0.0675062	0.0513613	0	4.94207	0.00258017	up
SbTA02G094820	0.896728	1.36358	0.785001	2.10019	2.29033	1.88869	-1.00677	0.0380481	down
SbTA02G095260	0.508074	0.880863	0.694202	0	0	0	7.04283	2.9024e-06	up
SbTA02G095340	1.24555	0.20088	0.37819	3.68697	2.97782	1.44029	-2.11728	0.0224551	down
SbTA02G095450	2.7724	3.94095	3.96157	8.43856	8.92688	8.24763	-1.22819	1.39845e-07	down
SbTA02G095720	0	0	0.069338	11.4396	10.8796	8.53263	-8.57799	1.44363e-10	down
SbTA02G095870	1.70681	2.39168	2.45604	0	0	0	8.55662	3.03163e-10	up
SbTA02G095880	1.48235	1.95904	1.97766	0.0562551	0	0	6.76357	2.70696e-06	up
SbTA02G096010	1.72364	4.16976	4.34402	0	0	0	7.77678	1.20037e-07	up
SbTA02G096220	0.709868	0.557364	0.510485	2.34799	2.03888	2.53141	-1.93145	1.07107e-08	down
SbTA02G096630	12.9501	13.4066	8.10682	0	0	0	10.6569	3.73533e-16	up
SbTA02G096730	0	0	1.02336	183.383	140.315	129.54	-8.7573	3.21294e-05	down
SbTA02G097290	1.7359	1.8664	2.51557	0.592896	0.426037	0.653417	1.91	7.71134e-06	up
SbTA02G097300	0.175643	0.460317	0.581789	0	0	0	5.4783	0.00771574	up
SbTA02G097310	3.91317	3.78068	5.23769	0	0	0	10.7219	1.1504e-16	up
SbTA02G097530	5.62057	10.9532	15.1265	20.6902	36.3524	20.6489	-1.25971	0.0321618	down
SbTA02G097700	0.393686	0.793657	0.954731	3.26554	6.07984	3.07895	-2.49638	3.58177e-07	down
SbTA02G097710	6.21105	5.27052	2.47333	4.66108	22.7589	14.32	-1.54258	0.0419744	down
SbTA02G097730	11.8809	14.985	13.6728	23.7232	55.7319	36.3935	-1.48177	0.000166811	down
SbTA02G098160	0.45377	1.09774	0.990642	0	0	0	7.62888	2.31469e-07	up
SbTA02G098190	42.9679	85.2693	45.4353	35.6799	24.9052	15.5845	1.22528	0.0175448	up
SbTA02G098200	0.906262	19.5067	6.63871	0.666689	1.44927	0.906882	3.17891	0.00228864	up
SbTA02G098380	3.23274	3.223	4.67256	1.12422	0.855351	1.40181	1.75403	0.000398039	up
SbTA02G098500	3.29009	3.06251	1.59769	1.24859	0.781091	1.16688	1.35478	0.00773143	up
SbTA02G098890	0.517071	0.567065	0.393925	10.2855	9.00808	9.14808	-4.23247	5.34019e-55	down
SbTA02G099060	2.11789	3.74411	3.91232	0	0	0	7.59135	1.62119e-07	up
SbTA02G099080	6.23233	7.27642	7.72552	0.470132	0.675646	1.24349	3.16456	2.02903e-15	up
SbTA02G099090	4.88251	3.84563	4.23119	0.310256	0	0	5.64816	1.44086e-05	up
SbTA02G099110	7.02243	6.67702	9.6341	2.8639	2.50581	3.29511	1.46386	0.000904507	up
SbTA02G099140	15.2153	17.8547	24.729	10.2384	9.91429	8.73961	1.03659	0.00429305	up
SbTA02G099710	0.740592	0.639861	1.09513	1.58997	2.9143	2.17918	-1.40429	0.0334686	down
SbTA02G100080	5.65449	6.51126	17.1376	0.123603	0.305636	0.245196	5.44676	2.12488e-21	up
SbTA02G100530	0.107399	0.144342	0.0889359	0.733646	0.446549	0.426906	-2.18782	0.046974	down
SbTA02G100560	0.31836	0.586791	0.188307	1.13914	0.992766	0.93677	-1.44944	0.0224104	down
SbTA02G100670	1.8447	2.69617	1.71851	0	0	0	6.44801	6.2533e-05	up
SbTA02G100680	1.23699	0.748118	0.973116	0	0	0	6.2644	0.000157818	up
SbTA02G100940	7.29154	10.1263	7.04436	0	0	0	6.60154	2.6246e-05	up
SbTA02G100950	5.5807	5.01451	6.46982	0	0	0	7.4268	2.40736e-07	up
SbTA02G101270	3.05881	5.9198	10.8073	0.557194	1.80172	0.663196	2.72221	0.000532452	up
SbTA02G101400	5.94265	15.4432	14.5516	2.98114	5.6463	6.81976	1.2425	0.0414772	up
SbTA02G101730	0	0	0.0551622	0.54605	0.346213	0.722147	-4.65496	0.0303125	down
SbTA02G102300	1.82004	1.91567	3.26813	3.84759	8.5034	7.60146	-1.47959	0.00183819	down
SbTA02G103170	0	0	0.0962132	12.2226	16.425	19.5231	-8.75493	6.94772e-11	down
SbTA02G103450	1.5201	0.588378	0.654562	28.4932	18.6766	26.0368	-4.70232	1.61473e-31	down
SbTA02G103710	1.76331	12.0863	25.188	0	0	0	8.14496	1.08476e-06	up
SbTA02G104040	0.314559	0.479129	0.188126	1.55188	2.47045	1.87553	-2.55247	5.09984e-08	down
SbTA02G104420	10.564	11.9406	16.2247	1.85032	3.37871	3.32796	2.19654	2.32264e-08	up
SbTA02G105050	23.2927	22.3065	33.6453	0	0	0	11.8191	3.2696e-20	up
SbTA02G105060	0.788851	0.636119	0.408273	4.58035	3.68991	2.35173	-2.50347	0.000269667	down
SbTA02G105070	1.12724	0.875328	0.829738	3.02305	2.60383	2.94189	-1.56719	0.000177436	down
SbTA02G105490	5.39574	7.5237	6.0506	13.8603	16.9136	18.6145	-1.34791	1.4846e-07	down
SbTA02G105630	0.0136297	0.0219817	0.0225732	0.204831	0.354189	0.251186	-3.7531	0.000475039	down
SbTA02G105670	7.71005	4.44092	4.07755	0	0	0	8.65612	4.146e-10	up
SbTA02G106090	0	0	0.0371046	6.02981	6.59047	5.8047	-8.85315	4.39145e-15	down
SbTA02G106490	3.03908	2.89625	2.7454	0	0	0.0374385	7.6969	1.61645e-08	up
SbTA02G106830	0.0471079	0.0189936	0.0390094	16.2185	14.8369	15.4482	-8.79055	1.13455e-35	down
SbTA02G108010	17.2879	21.1669	33.5351	3.21418	3.65447	2.55044	2.96725	8.79948e-20	up
SbTA02G108510	0	0	0	9.04395	12.3339	10.8322	-9.03039	1.84239e-11	down
SbTA02G108930	4.25038	2.93137	3.05656	0	0	0	8.20175	3.14423e-09	up
SbTA02G109010	0	0	0	2.84037	4.41409	4.50764	-10.0755	2.39175e-14	down
SbTA02G109020	0	0.0376519	0	0.0637909	0.679484	0.45556	-4.75236	0.0492213	down
SbTA02G109110	0.297976	0.14417	0.0986998	2.36115	2.16814	1.64744	-3.50877	4.82646e-10	down
SbTA02G109190	0.814054	0.0772285	0.71376	30.4863	48.4809	39.7642	-6.19174	1.00678e-32	down
SbTA02G109200	0	0	0	17.2266	12.3648	7.99519	-8.31327	4.9482e-09	down
SbTA02G109220	29.4799	30.7293	26.0874	56.0554	67.5084	58.0978	-1.03871	6.59006e-08	down
SbTA02G109230	0	0	0	12.1581	9.73725	17.7716	-7.42415	8.00961e-07	down
SbTA02G109280	0.0256647	0.0827826	0	0.210379	1.22716	0.417336	-4.04747	0.0037389	down
SbTA02G109750	1.92605	1.99084	2.4214	7.20039	6.20636	6.33987	-1.60258	1.42726e-12	down
SbTA02G110340	0	0	0	2.1183	2.14891	1.12057	-5.39365	0.0140156	down
SbTA02G110350	0	0	0	15.7727	21.6851	17.3462	-9.09902	1.18574e-11	down
SbTA02G110360	0	0	0	7.49154	9.11977	7.5297	-8.64832	2.13221e-10	down
SbTA02G110710	7.29513	10.161	11.0202	3.02019	3.58469	3.11546	1.58234	2.43111e-09	up
SbTA02G111040	42.6438	105.735	99.372	5.9449	21.0073	8.7007	2.82363	3.16428e-07	up
SbTA02G111290	7.34115	10.853	15.9576	0	0	0	7.4871	3.74717e-07	up
SbTA02G111300	5.85155	6.62261	6.20575	0	0	0	8.19262	2.159e-09	up
SbTA02G111420	10.2406	87.1824	120.72	5.86968	5.56706	2.55209	3.9907	0.000464195	up
SbTA02G111500	0.264258	0.131135	0.235661	1.05532	0.929705	1.34423	-2.37805	9.44536e-06	down
SbTA02G111620	0.442129	2.42438	1.37295	8.96996	13.8102	43.0891	-3.93827	0.000354662	down
SbTA02G111890	8.26882	9.1548	28.7957	0.671706	1.8584	1.88971	3.40457	4.19862e-08	up
SbTA02G112410	2832.55	4340.46	5954.71	5650.53	11132.6	10433.9	-1.0227	0.0404859	down
SbTA02G112450	0.752625	1.88297	1.69393	4.03386	4.17239	2.82428	-1.31244	0.00735194	down
SbTA02G112490	4.45763	4.63816	4.98921	1.80736	1.70394	1.73031	1.46209	6.37792e-12	up
SbTA02G112580	0	0	0	0.564231	0.697594	0.839464	-7.36901	7.93213e-07	down
SbTA02G112790	6.10352	4.75615	7.03057	11.0246	13.2479	21.748	-1.3313	0.000450868	down
SbTA02G112890	0	0	0	23.9422	19.894	14.3735	-9.99279	3.96131e-14	down
SbTA02G112980	5.45608	3.67505	3.74737	0.789258	1.201	2.85302	1.43585	0.0350424	up
SbTA02G113200	0	0	0	0.0752135	0.0572253	0.149204	-5.37841	0.0180796	down
SbTA02G113240	1.9925	4.79486	2.16963	0.921673	0.896941	0.629296	1.90686	0.00010418	up
SbTA02G113420	0.670398	0.598521	1.24908	1.57011	2.91184	2.49175	-1.43872	0.00926467	down
SbTA02G113520	3.82741	4.25287	2.82004	0.12352	0.595199	0.424721	3.2491	2.1007e-10	up
SbTA02G114070	13.3577	21.8969	16.9814	43.7382	56.5168	53.0959	-1.52164	1.03185e-08	down
SbTA02G114150	0.286398	0.205287	0.289865	0	0	0	5.30288	0.0087652	up
SbTA02G114250	37.2443	34.9303	41.2736	15.49	16.9562	24.5125	1.02582	0.000461664	up
SbTA02G114720	10.9989	18.8877	29.9905	6.03406	8.21928	7.29011	1.50361	0.000514068	up
SbTA02G115320	0.0410635	0	0	2.46844	1.75004	2.18128	-7.33619	2.10939e-07	down
SbTA02G115600	1.41293	1.59177	1.84108	0.823238	0.345573	0.450507	1.63907	0.00108099	up
SbTA02G115880	1.50095	1.54512	2.45938	0	0	0	8.1142	6.69714e-09	up
SbTA02G115990	1.99183	3.79333	5.41321	0.289494	0.176207	0.218226	4.07525	6.90478e-19	up
SbTA02G116030	0	0	0	3.35076	2.83265	2.95424	-6.08205	0.000681887	down
SbTA02G116490	30.9163	23.198	28.5339	4.33385	3.33226	4.1485	2.84446	1.13455e-35	up
SbTA02G116650	140.798	175.922	146.932	0	0	0	12.2647	3.60669e-22	up
SbTA02G116660	2.42266	4.24582	8.23867	0.0441312	0.20146	0.105054	5.38857	2.76449e-13	up
SbTA02G117170	7.05326	8.35374	11.4989	1.20452	2.74934	2.38946	2.09313	0.00108779	up
SbTA02G117340	12.9409	20.4427	19.9882	4.86887	8.74875	12.0835	1.08094	0.032225	up
SbTA02G117790	1.26847	3.26711	4.28001	0.0775966	0.236154	0.266814	3.92457	3.67664e-10	up
SbTA02G117840	6.4235	8.02037	6.60612	0	0	0	8.35169	8.88717e-10	up
SbTA02G117860	26.3853	45.4803	54.2655	16.8826	18.8931	17.3308	1.27839	0.000154932	up
SbTA02G118130	0	0	0	10.9899	7.43247	9.09308	-9.65888	3.06597e-13	down
SbTA02G118660	13.4061	11.0791	22.4786	2.50273	2.33694	3.61073	2.50405	4.71292e-09	up
SbTA02G118850	0.672279	0.932945	0.776797	0	0	0	7.93647	1.22873e-08	up
SbTA02G118940	3.11204	6.65071	5.04803	8.99326	10.9692	10.6209	-1.01542	0.00893176	down
SbTA02G118950	0.280153	0	0.115995	0.956863	1.74724	1.97409	-3.61332	0.0271428	down
SbTA02G119900	0.399685	0	0.49646	4.3684	4.98547	3.89959	-3.88265	0.000257397	down
SbTA02G119910	0	0	0.224304	6.47612	12.3886	5.43241	-6.66312	2.69883e-07	down
SbTA02G120240	0	0.0895278	0.091937	0.606722	2.76971	0.361073	-4.27661	0.0445232	down
SbTA02G120460	3.96687	3.16635	1.30062	0.247593	0.23024	0.152805	3.7886	9.04695e-11	up
SbTA02G120730	2.54701	2.29086	3.4882	0.401507	0.712792	0.424792	2.4521	0.00138275	up
SbTA02G121660	1.45903	1.17654	1.97705	3.44301	10.8919	5.60782	-2.08413	0.00384603	down
SbTA02G121740	0.158815	0.0960497	0.0657563	1.6273	1.15557	1.61407	-3.76889	7.73677e-12	down
SbTA02G123180	15.6533	18.1433	10.7687	7.14419	3.54028	4.51273	1.59325	5.90035e-05	up
SbTA02G123380	9.51804	9.32201	9.42187	4.7331	4.70041	4.7045	1.03405	4.33016e-06	up
SbTA02G123480	1.06804	2.49764	1.47405	0.389109	0.555093	0.347351	1.99324	0.00262208	up
SbTA02G123960	5.54038	6.96018	6.1816	10.3579	32.5535	18.4611	-1.68295	0.000695043	down
SbTA02G124440	0	0	0.111815	3.68953	8.42141	4.97696	-7.04371	2.17537e-06	down
SbTA02G124600	5.08773	5.32239	4.89628	0	0	0	8.48359	3.43737e-10	up
SbTA02G125030	2.79035	3.85732	3.1909	11.5455	9.03285	9.30532	-1.5649	7.01501e-10	down
SbTA02G125350	2.19476	2.56398	5.59216	0.269095	0.643463	0.274533	3.14166	1.59525e-07	up
SbTA02G126620	1.51863	2.39595	1.58561	6.04383	5.07881	3.14945	-1.33135	0.0136294	down
SbTA02G127660	59.3543	16.5391	31.4961	116.209	72.8721	122.216	-1.49269	0.0099168	down
SbTA03G000230	36.4251	32.961	26.1098	12.5061	12.9512	14.7705	1.28263	5.11205e-08	up
SbTA03G000660	2.57489	3.62588	3.94622	1.28637	1.3782	1.64566	1.26569	0.000166266	up
SbTA03G000740	14.8438	10.7123	9.85267	0	0	0	10.9476	3.17748e-17	up
SbTA03G000910	0	0	0.159805	6.19579	8.02383	8.26362	-7.03965	5.54374e-09	down
SbTA03G001060	0	0.230214	0	1.26762	1.33539	2.16644	-4.27179	0.000767166	down
SbTA03G001570	3.26665	13.9457	16.3895	3.41281	4.39425	1.66649	1.85962	0.0483924	up
SbTA03G002000	1.54156	1.74265	2.26676	3.05086	4.68736	4.01392	-1.0499	0.00228864	down
SbTA03G002050	7.20585	10.5367	11.1783	4.33165	5.99215	3.43714	1.10454	0.00619827	up
SbTA03G002110	0.46139	0.507352	0.312603	3.09445	3.44437	2.63732	-2.80795	7.49201e-10	down
SbTA03G003220	0.295371	0.403079	1.05363	1.45894	2.3145	2.46311	-1.79875	0.00715546	down
SbTA03G003340	0	0	0	0.280505	1.20938	0.964511	-6.19318	0.00128817	down
SbTA03G004170	2.62874	3.38904	4.75677	0	0	0	10.0581	2.66369e-14	up
SbTA03G004210	3.07809	3.36606	6.09725	1.07401	1.76091	1.95652	1.41559	0.0016786	up
SbTA03G005260	21.285	17.736	19.0212	5.33126	9.95619	10.4797	1.19812	0.00223616	up
SbTA03G005760	7.63608	3.38415	3.76264	16.5755	12.0209	16.7443	-1.57694	0.000232937	down
SbTA03G006880	26.9286	19.7959	12.6189	9.98176	6.53128	6.38164	1.41613	0.000574022	up
SbTA03G006900	26.2353	7.32354	24.4146	0.0164341	0.0750222	0.143444	7.94272	2.92207e-35	up
SbTA03G007200	0	0	0	1.20926	1.10407	1.21542	-6.91862	8.59344e-06	down
SbTA03G007680	7.15345	5.15039	4.23119	2.61778	2.12449	0.415439	1.73689	0.0497058	up
SbTA03G007730	0	0	0	2.17839	6.46388	4.32136	-7.36988	2.5145e-06	down
SbTA03G007740	0	0	0	0.880726	3.51797	2.62069	-6.4725	0.000351356	down
SbTA03G007750	0	0	0	1.36909	3.07969	1.93657	-8.217	1.07678e-08	down
SbTA03G007760	0	0	0	0.718487	0.819979	0.665135	-5.66923	0.00420973	down
SbTA03G008390	63.7835	38.6567	52.9729	130.928	132.048	155.797	-1.39282	3.85769e-07	down
SbTA03G008900	0.0872251	0.0791292	0.0180575	0.566043	0.657335	0.413693	-3.12954	2.47474e-06	down
SbTA03G009650	2.99081	2.87427	4.24083	0	0	0	9.63098	3.12803e-13	up
SbTA03G009780	0.0616515	0.464006	0.935968	1.26343	10.4244	3.6982	-3.36734	0.0460126	down
SbTA03G009950	0.648527	2.68454	3.32962	6.02492	9.75223	7.45234	-1.77018	0.00807952	down
SbTA03G010320	0	0.0466651	0	0.316245	1.0226	0.690082	-5.19816	0.00731449	down
SbTA03G010590	2.19805	2.79358	1.20686	6.46294	7.20205	5.36142	-1.5819	9.58926e-05	down
SbTA03G010740	0.266852	0.0717285	0.0736587	1.03296	0.693454	0.819647	-2.6305	0.010975	down
SbTA03G010920	14.8869	33.8089	27.842	0.830143	0.105268	0.219572	6.18754	1.92838e-20	up
SbTA03G010930	0	0	0	0.11308	0.258107	0.11216	-5.56785	0.0092456	down
SbTA03G011490	2.33919	2.14828	4.89644	8.61094	12.4277	7.1145	-1.54925	0.0030193	down
SbTA03G012030	3.23486	8.86905	2.67874	22.8045	23.4703	24.5478	-2.22726	8.70147e-06	down
SbTA03G012280	0	0	0	5.89355	4.54951	4.91545	-9.94472	3.06513e-14	down
SbTA03G013550	0.94773	2.12288	1.308	6.33009	9.30398	6.0503	-2.26429	1.05443e-05	down
SbTA03G014390	64.7073	37.0586	36.1785	4.8396	4.81135	4.91545	3.28305	9.44224e-25	up
SbTA03G015020	3.03734	4.87452	4.63582	0.610238	0.65001	0.548784	2.82828	2.18599e-13	up
SbTA03G015050	2.59067	5.13866	6.33726	0.691603	1.0524	0.484221	2.68702	8.97008e-08	up
SbTA03G015340	0	0	0	0.292527	5.56414	1.16059	-6.05768	0.010728	down
SbTA03G015480	0.264109	0.346082	0.191367	6.58507	8.51044	7.44415	-4.77828	1.12615e-33	down
SbTA03G015490	0.193813	0.820511	1.56481	1.58872	4.7595	4.51731	-2.04723	0.0219364	down
SbTA03G015650	4.13136	5.73323	6.20575	0.393786	0.499346	0.312467	3.76666	5.40542e-09	up
SbTA03G015660	0.5415	0.760108	1.37844	0.1096	0.104235	0.0869668	3.19515	1.71716e-05	up
SbTA03G015960	0	0	0	1.24102	0.973725	0.923199	-7.80112	5.0725e-08	down
SbTA03G016280	24.4435	27.5687	17.7796	0.0564101	0.085838	0	8.97632	4.5348e-22	up
SbTA03G016440	3.72771	6.07431	5.52049	1.37358	1.43094	2.43138	1.57605	3.76829e-05	up
SbTA03G016790	2.76705	1.85396	1.14568	0.389153	0.465273	0.198509	2.49519	1.38266e-05	up
SbTA03G016990	0.557234	2.35043	0.461438	3.22086	6.015	6.97019	-2.23499	0.00476786	down
SbTA03G017260	4.5894	4.9891	4.83471	0.0793677	0.0905791	0.188934	5.33549	4.07399e-23	up
SbTA03G017640	3.9247	2.55921	5.39659	1.62182	1.61168	2.41623	1.10337	0.0326719	up
SbTA03G017850	30.4073	40.4914	48.9037	8.47806	14.406	15.1645	1.68382	4.75837e-07	up
SbTA03G018280	18.447	42.1796	36.1793	9.11925	18.6703	17.5639	1.1203	0.0423577	up
SbTA03G018460	3.93324	9.18754	5.91776	0.0756845	0.153557	0.200184	5.46832	3.1125e-26	up
SbTA03G018650	0.661666	1.60068	1.11966	0	0	0	7.56109	3.07785e-07	up
SbTA03G018690	0.250887	0.164847	0.184672	0.495101	0.502256	0.624547	-1.40912	0.00377477	down
SbTA03G018810	3.35801	2.3446	0.712135	0.167843	0.255403	0.0887885	3.68183	4.43667e-05	up
SbTA03G018900	0.814575	1.24804	0.741992	5.11922	2.87884	1.5012	-1.70919	0.0433665	down
SbTA03G018930	31.3011	35.7619	22.7565	71.1534	66.2093	59.4992	-1.09588	2.85514e-05	down
SbTA03G019190	75.4533	66.6638	92.1845	5.71719	6.4804	5.23093	3.78324	5.83944e-64	up
SbTA03G019220	0	0	0	10.2841	13.3539	8.45057	-11.9213	1.55554e-20	down
SbTA03G019590	6.11902	15.4682	24.6522	1.78468	2.35838	4.58381	2.42623	6.69062e-05	up
SbTA03G019930	1.38219	1.14941	0.643824	0.177033	0.404082	0.327775	1.81394	0.0497719	up
SbTA03G021420	1.36633	2.95479	2.82859	0.254547	0	0.134654	4.32693	1.12039e-05	up
SbTA03G021510	175.99	235.301	217.535	0.0943634	0.119659	0	11.572	1.33015e-92	up
SbTA03G021630	0.791376	1.56638	1.25108	10.2221	10.5443	14.0385	-3.22506	2.93818e-17	down
SbTA03G021670	2.27668	2.21836	1.41397	6.48002	5.8177	5.2447	-1.53602	0.000997944	down
SbTA03G021770	1.48398	1.71521	2.70349	0	0	0	7.58344	1.69457e-07	up
SbTA03G022270	0.0328448	0.0264856	0	1.00215	1.5022	1.25809	-6.00176	3.39498e-16	down
SbTA03G022630	1.20106	1.61419	1.13962	2.5297	5.98215	3.96035	-1.62524	0.000431359	down
SbTA03G022950	1.8535	3.81963	4.26349	0	0.285428	0.297679	4.04553	1.56567e-06	up
SbTA03G023440	0.274509	0.575536	0.318244	0	0	0	5.0971	0.0215272	up
SbTA03G023800	0.263781	0.294521	0.184828	0	0	0	5.87977	0.000904507	up
SbTA03G023890	0	0	0	2.00653	1.40921	1.59217	-6.48241	0.000101402	down
SbTA03G023900	0	0	0	2.23145	3.29568	3.33298	-7.54953	2.84772e-07	down
SbTA03G023990	0	0	0	8.38811	11.0747	6.46017	-8.18189	6.89502e-09	down
SbTA03G024020	1.82201	5.45718	5.22684	11.1126	21.5093	13.262	-1.84252	0.000652024	down
SbTA03G024210	3.57672	3.69112	4.68957	0	0	0	9.81818	6.11183e-14	up
SbTA03G024320	24.5726	15.601	18.8566	7.13956	7.00389	7.23218	1.50312	1.32321e-08	up
SbTA03G024670	7.99592	12.0053	15.0988	3.65658	5.73802	5.91177	1.2247	0.00248554	up
SbTA03G024750	0	0	0	1.44786	1.88844	0.656497	-5.73426	0.00507915	down
SbTA03G024810	0.43444	1.05098	1.07926	3.26443	4.29004	3.4145	-2.04728	0.00230513	down
SbTA03G024870	2.43248	3.36678	3.9835	12.0034	14.7745	13.8934	-2.02188	4.09138e-15	down
SbTA03G025270	1.2717	1.38299	1.46851	0.414425	0.630622	0.41738	1.52273	1.5095e-05	up
SbTA03G025290	0	0	0	0.830143	1.6141	0.951477	-6.67419	5.49801e-05	down
SbTA03G025380	12.847	13.2373	19.8978	23.7272	41.2983	38.4285	-1.13944	0.0117901	down
SbTA03G025490	3.70824	2.14187	3.91341	0.212073	0.250995	0.261768	3.77976	3.6848e-18	up
SbTA03G025780	0.73148	1.11032	1.02142	1.64599	3.38428	1.52376	-1.16054	0.0363452	down
SbTA03G025910	0.317845	0.580961	0.526407	1.59222	1.16737	1.74581	-1.61775	0.000732342	down
SbTA03G026160	2.09935	1.68182	1.28395	1.16225	0.313779	0.416496	1.47405	0.0392914	up
SbTA03G026250	0.800339	0.704054	0.682833	5.86473	4.53775	4.86397	-2.76967	3.84319e-21	down
SbTA03G026270	6.28536	7.40771	3.20297	0	0	0	8.1347	1.24834e-08	up
SbTA03G026280	9.91129	9.49547	7.75562	0	0	0.0246435	9.94681	1.68893e-14	up
SbTA03G026290	0	0	0	1.02654	1.35654	1.02892	-7.44974	4.41488e-07	down
SbTA03G026300	0	0	0	2.17567	1.0711	1.01552	-6.51319	0.000143473	down
SbTA03G026310	0	0	0.0215852	6.83749	4.33519	3.98437	-9.23431	4.47716e-12	down
SbTA03G026460	5.94665	6.22031	7.57233	0	0	0.0304085	9.18171	2.39587e-12	up
SbTA03G026480	11.7201	4.83231	5.09738	19.5208	15.9751	20.2625	-1.32367	0.00656335	down
SbTA03G026750	0.579653	0.333875	1.09715	0	0	0	5.28657	0.0149772	up
SbTA03G026760	0.29806	0.274688	0.387859	0	0	0	5.18077	0.0134069	up
SbTA03G026780	0	0	0	2.36272	2.39686	2.91636	-7.33926	8.11922e-07	down
SbTA03G026790	0	0	0	4.20038	2.79634	3.74961	-6.81883	1.77602e-05	down
SbTA03G026830	1.93936	6.60304	7.31604	0	0	0	8.46638	7.8615e-09	up
SbTA03G026850	0.856467	1.97327	2.58362	0.250737	0.254361	0.198959	2.98116	0.00095208	up
SbTA03G026990	2.39248	2.38321	1.7481	0	0	0	7.21969	8.86124e-07	up
SbTA03G027000	2.69595	2.56218	2.07301	0	0	0	8.52081	3.36521e-10	up
SbTA03G027010	66.476	87.4845	81.6715	219.728	229.658	164.335	-1.34606	6.73137e-09	down
SbTA03G027020	2.81956	6.22263	7.00451	11.1508	18.6647	9.81333	-1.26781	0.0478646	down
SbTA03G027450	3.2171	5.73142	6.50519	0	0.388842	0.0811063	4.97104	4.80794e-09	up
SbTA03G027470	2.587	4.39576	3.51942	6.85835	8.73952	8.17979	-1.14518	0.000476239	down
SbTA03G027480	0	0	0	0.341281	0.51932	0.54161	-5.09756	0.0351423	down
SbTA03G027640	0.114123	0.460137	0.315013	0	0	0	5.23177	0.0197886	up
SbTA03G027660	10.2345	16.5632	20.1375	0.145398	0.534685	0.749921	5.04405	2.61114e-25	up
SbTA03G027810	19.6018	9.10994	12.9484	0	0	0	9.81018	3.2757e-13	up
SbTA03G027970	0.0714289	0.0575993	0.0295747	0.0975863	0.779599	0.890494	-3.4747	0.0191605	down
SbTA03G028080	0	0	0	3.93187	2.93228	2.78013	-9.41584	1.48984e-12	down
SbTA03G028350	0.0693897	0.0559549	0.574606	4.17121	2.74086	2.93372	-3.75333	1.24881e-05	down
SbTA03G028590	0	0	0	1.57514	1.85212	1.59074	-6.59949	5.10687e-05	down
SbTA03G028630	0	0	0	1.588	2.09848	3.24966	-7.84915	8.2298e-08	down
SbTA03G028640	0	0	0	1.48923	4.81551	7.97644	-6.74162	0.000162363	down
SbTA03G028870	0	0.0266413	0.136791	8.75646	15.8314	13.2876	-7.75831	2.81097e-27	down
SbTA03G028880	0	0	0	0.857591	0.927221	0.537232	-7.14877	3.36793e-06	down
SbTA03G028900	0	0	0	12.9486	10.5391	7.40731	-8.14219	8.8079e-09	down
SbTA03G028910	0	0	0	16.7538	17.7041	16.6176	-8.24555	2.62608e-09	down
SbTA03G029670	6.12017	7.55391	7.4469	0	0	0	8.08689	4.45472e-09	up
SbTA03G030460	3.30302	3.45269	5.45911	0.371406	0.692322	0.869392	2.67969	3.20222e-11	up
SbTA03G030670	0.726536	1.47552	1.60436	0.110288	0.419558	0.437566	1.981	0.00985143	up
SbTA03G030900	0.997032	2.01657	1.02865	0.446606	0.271836	0.567007	1.6876	0.00417705	up
SbTA03G031300	0.77525	0.708505	1.11275	7.20221	6.50045	8.57238	-3.06509	7.89515e-17	down
SbTA03G031600	1.43069	3.13144	3.38495	0.465383	0.991429	0.590847	1.97381	0.0087652	up
SbTA03G032650	2.33993	3.46779	4.0848	5.78882	10.1235	5.82745	-1.10171	0.0347643	down
SbTA03G033390	0	0	0	2.99259	3.46014	3.08512	-10.1289	6.89798e-15	down
SbTA03G033400	0.0343153	0.0276714	0.0947201	0.312544	0.380474	0.272803	-2.57927	0.0015727	down
SbTA03G033600	4.82228	5.0447	7.98653	7.30045	21.2695	16.9547	-1.32129	0.0403224	down
SbTA03G033710	5.15722	13.1909	8.40779	4.07336	3.60174	4.45518	1.17373	0.0405239	up
SbTA03G033800	0.38322	0.515039	0.952018	0	0	0	6.12619	0.000476239	up
SbTA03G035030	0	0	0.0154757	0.280855	0.446797	0.324156	-5.87424	0.000335985	down
SbTA03G035440	16.4183	12.2759	23.2336	7.80255	7.42305	8.58824	1.15873	0.000396605	up
SbTA03G035900	4.87823	4.70338	8.6939	0.39843	0.936981	0.632304	3.23179	3.51638e-13	up
SbTA03G036410	4.87781	5.25645	5.7651	0	0	0	9.17098	3.92881e-12	up
SbTA03G036420	4.88833	4.00703	4.14832	0	0	0	9.02017	1.1917e-11	up
SbTA03G036440	5.92125	7.75908	6.12913	19.4657	22.8885	15.0447	-1.49685	8.22618e-05	down
SbTA03G036950	2.08814	2.91866	2.88193	6.62487	7.45216	5.88561	-1.30278	1.31044e-06	down
SbTA03G036980	1.84988	1.65084	2.7982	0.0673951	0.0512768	0.0534777	5.2451	6.66265e-12	up
SbTA03G037000	71.0467	38.2671	101.429	3.4953	4.54209	4.17252	4.14352	9.58668e-29	up
SbTA03G037290	1.58795	1.93734	4.07433	1.24772	1.21444	0.713557	1.29382	0.0214018	up
SbTA03G037380	11.1626	8.52446	8.23352	3.71159	4.05339	3.88677	1.2963	2.05361e-07	up
SbTA03G037450	30.4797	25.3451	41.032	9.16875	10.1151	12.2469	1.65082	2.02726e-08	up
SbTA03G037920	0.39761	1.24069	1.03071	1.81859	2.7134	3.01727	-1.46857	0.010703	down
SbTA03G038050	4.0313	2.62564	4.879	1.69464	0.859564	0.504258	1.97614	0.00159583	up
SbTA03G038100	0.801287	0.820109	0.586973	0.126314	0.288313	0.267278	1.70169	0.0455412	up
SbTA03G038180	2.53112	2.26117	3.24672	0	0	0	9.0246	1.47421e-11	up
SbTA03G038520	11.2842	9.23835	11.1989	0	0	0	9.20987	3.44774e-12	up
SbTA03G039390	4.64737	6.18954	7.75477	1.77506	2.35824	2.21026	1.58122	4.97734e-08	up
SbTA03G039400	0	0.0114888	0	0.506082	0.340619	0.339793	-6.42843	2.55779e-05	down
SbTA03G039440	0.0130181	0.0104976	0	0.23121	0.135318	0.169351	-4.51202	0.00545147	down
SbTA03G039450	0.852985	0.393049	1.31178	0	0	0	6.07663	0.000815772	up
SbTA03G039470	8.16787	10.4785	9.12074	3.5224	4.13788	3.86829	1.30012	6.00044e-09	up
SbTA03G040440	3.11273	2.00383	3.81226	6.46826	7.09647	5.8698	-1.08693	0.00411107	down
SbTA03G040720	8.44788	12.4525	20.9867	1.61333	3.21034	5.4161	2.05016	0.000784083	up
SbTA03G040800	0	0	0	0.306133	0.543474	0.48583	-5.18461	0.0276677	down
SbTA03G040830	0.135708	0.145911	0.224755	0.0412009	0	0.0163464	3.27905	0.046088	up
SbTA03G041020	0	0	0	2.74359	3.55515	3.55467	-10.3142	2.40216e-15	down
SbTA03G041220	5.26181	3.72874	2.77278	0.871356	0.662962	1.20998	2.13279	0.000529201	up
SbTA03G041810	0.405086	0.345871	0.434106	0	0	0	6.321	9.78629e-05	up
SbTA03G041950	7.77554	7.81142	7.48378	0	0	0	10.9651	1.0075e-17	up
SbTA03G042180	1.36732	1.60869	1.4478	6.85965	4.7298	7.87305	-2.10261	1.1101e-11	down
SbTA03G042200	0.0682832	0.0550627	0.0565444	0.886243	2.16482	0.222072	-4.15521	0.000606229	down
SbTA03G042720	0.0619773	0.0874609	0.0256613	0.381031	0.418749	0.369534	-2.70562	0.000886517	down
SbTA03G042790	1.07699	0.940847	1.48641	0	0	0	5.97209	0.000595701	up
SbTA03G042930	0.36438	0.440747	0.452607	0.0746725	0.113628	0.177757	1.79296	0.034767	up
SbTA03G043010	0.796247	1.71851	1.47387	2.23966	5.06337	4.08746	-1.48275	0.00546594	down
SbTA03G043170	1.92402	1.81344	4.05555	0.0682752	0.103893	0.0812641	4.95982	6.88414e-19	up
SbTA03G043210	8.74555	6.88608	10.2169	0	0	0	10.4632	8.85278e-16	up
SbTA03G043260	7.5916	3.45805	1.46583	0	0	0	11.4187	2.18263e-11	up
SbTA03G043270	29.0108	15.2007	8.22923	0.730592	0.277931	0.14493	5.5971	5.87009e-18	up
SbTA03G043300	0	0.152991	0.314215	57.0242	90.3222	85.972	-8.85407	3.84319e-21	down
SbTA03G043310	0	0	0	45.5341	44.0739	27.1518	-10.2232	9.38511e-15	down
SbTA03G043730	2.16717	1.58245	3.02398	1.0491	0.957835	1.23943	1.09451	0.0176971	up
SbTA03G043880	13.8309	3.99306	4.57183	24.4556	23.6356	23.9097	-1.64029	0.00514047	down
SbTA03G043950	1.16929	0.407161	0.46213	3.41281	2.84521	2.85209	-2.132	5.46236e-05	down
SbTA03G044150	5.9373	6.57065	10.6561	3.22426	3.82174	3.63567	1.14819	0.00167439	up
SbTA03G044550	3.48434	2.45293	1.69456	7.40492	11.2104	7.4946	-1.74348	4.46485e-05	down
SbTA03G044660	7.43688	10.8407	9.56917	4.84567	4.34088	4.46518	1.06556	0.000904507	up
SbTA03G044700	0.374081	0.281543	0.258143	0.0340713	0.103691	0.0540709	2.25104	0.00890943	up
SbTA03G045120	12.9085	16.6547	17.9937	32.4789	41.148	39.649	-1.21875	3.77535e-06	down
SbTA03G045140	5.0421	9.30141	10.0665	2.17036	4.52311	3.74385	1.24893	0.0251901	up
SbTA03G045190	10.7109	11.5447	12.9969	0	0	0	9.0618	8.31988e-12	up
SbTA03G045200	2.87273	4.12947	3.82688	0.170641	0	0	6.16171	5.09252e-05	up
SbTA03G045270	1.9283	1.67865	1.43349	0.868171	0.819979	0.64138	1.15266	0.0079638	up
SbTA03G045290	2.55354	3.07379	3.18715	0.758403	0.923236	0.922743	1.78662	5.10022e-06	up
SbTA03G045890	16.2638	23.1439	21.5221	7.18869	5.13795	8.12415	1.61196	1.28409e-05	up
SbTA03G045950	9.47528	3.69881	6.81206	23.5072	28.3388	12.6531	-1.64721	0.00111121	down
SbTA03G046080	8.01915	20.9393	15.4156	28.4328	59.3414	58.6802	-1.69423	0.000776966	down
SbTA03G046410	0.161048	0.0519467	0.0266723	1.8262	0.502208	0.192047	-3.36435	0.00374904	down
SbTA03G046490	6.231	6.40244	8.17266	3.52736	3.00312	3.50014	1.08678	9.75433e-07	up
SbTA03G046570	771.341	428.198	454.302	281.742	256.34	261.055	1.08997	0.00151814	up
SbTA03G046690	21.2153	27.7571	15.9751	2.12265	1.49964	1.80462	3.61989	1.10794e-34	up
SbTA03G046710	708.148	760.734	591.295	369.532	218.535	215.87	1.39519	6.71676e-06	up
SbTA03G046720	43.5371	112.613	56.3443	26.0024	41.7929	18.0537	1.33936	0.0278933	up
SbTA03G047100	2.35351	4.79455	2.56436	7.95382	7.33915	7.38559	-1.18216	0.0384884	down
SbTA03G047270	0.642182	0.75064	2.21007	0.185129	0.379692	0.306572	2.0722	0.00130373	up
SbTA03G047550	49.0565	33.1498	22.3094	131.877	92.3712	129.644	-1.72022	3.78826e-06	down
SbTA03G048050	2.09067	1.72254	1.83162	0.165581	0.204718	0.229929	3.25529	1.57712e-16	up
SbTA03G048110	3.44744	6.5925	4.48608	1.07655	2.40605	1.12119	1.68193	0.00262945	up
SbTA03G048150	1.1977	0.327393	2.87454	4.93664	6.1404	6.27192	-1.94653	0.014868	down
SbTA03G048170	40.5237	35.7315	30.9142	81.0185	93.4877	81.238	-1.21783	2.60924e-09	down
SbTA03G048270	21.0981	18.6581	23.6245	8.79855	7.26981	6.00229	1.561	1.65631e-10	up
SbTA03G048590	3.70185	1.08377	1.357	5.54067	4.70574	5.20167	-1.28757	0.047706	down
SbTA03G048680	0.674468	1.03051	1.79313	0.404149	0.38129	0.307862	1.71425	0.0017993	up
SbTA03G048840	0	0	0	0.17708	0.930857	0.281024	-7.90095	9.77021e-07	down
SbTA03G048940	70.8532	69.2213	134.383	104.804	320.657	240.623	-1.24769	0.0419744	down
SbTA03G049210	5.29742	5.26282	9.72097	2.43175	3.74439	3.21597	1.13924	0.0187806	up
SbTA03G049480	918.358	994.439	677.683	116.9	131.539	134.923	2.79143	1.2802e-36	up
SbTA03G049740	4.49645	21.7553	5.74032	0.511922	2.72643	3.24966	2.30876	0.0347643	up
SbTA03G049920	10.3599	8.96162	7.48701	4.26448	3.10473	3.44219	1.35054	2.25587e-06	up
SbTA03G049950	1.54708	1.99927	1.62603	0.135489	0.329872	0.279525	2.79932	1.13528e-09	up
SbTA03G049960	4.04909	6.84625	3.97492	0.535343	1.08616	0.601789	2.76197	9.41067e-10	up
SbTA03G050050	4.5701	4.85785	8.49153	0.619208	1.13853	0.593701	2.95648	1.05151e-12	up
SbTA03G050510	0.128764	0.186901	0.170605	1.26661	0.936918	0.670033	-2.51076	0.000118147	down
SbTA03G050580	0.237908	0.191845	0.344764	1.54389	4.26584	1.74089	-3.25414	3.46153e-05	down
SbTA03G050730	24.234	58.9101	25.7328	14.8408	14.6315	16.6528	1.26864	0.0059201	up
SbTA03G050980	11.255	10.0029	11.5389	28.5494	38.586	30.7746	-1.54235	1.04908e-13	down
SbTA03G051080	0.212455	0.721994	1.30691	0	0	0	7.88582	5.47591e-07	up
SbTA03G051360	4.83411	4.89719	4.24445	5.90743	27.6999	21.0938	-1.93548	0.000940036	down
SbTA03G051700	54.5131	60.4254	82.0291	4.5493	4.14896	4.63782	3.91782	2.75433e-65	up
SbTA03G051710	1.97813	6.19651	3.02412	0.207887	0.158169	0.247436	4.22633	1.82593e-06	up
SbTA03G052100	2.49803	5.26837	1.4321	7.35067	14.3812	12.0821	-1.845	0.0117152	down
SbTA03G052120	719.227	218.546	932.903	49.6494	247.353	159.144	2.07267	0.00692296	up
SbTA03G052170	0.136948	0.699408	0.567023	0.935491	2.56233	2.12795	-1.96505	0.0311397	down
SbTA03G052390	0.205505	0.486102	0.726084	1.64713	2.7485	2.43576	-2.23354	1.45629e-05	down
SbTA03G053290	1.59506	0.375544	0.53991	2.32234	2.7351	2.58744	-1.56653	0.0249208	down
SbTA03G054040	0.254037	0.751123	0.701215	3.47066	4.7531	4.31452	-2.82242	1.44729e-06	down
SbTA03G054760	2.21821	2.18857	3.93307	0.677412	1.60046	1.2165	1.27811	0.0309695	up
SbTA03G054860	2.27838	4.26892	11.7086	20.9651	25.2849	20.4859	-1.83931	0.00482205	down
SbTA03G056080	2.8339	3.35165	3.91119	0.774335	1.17829	0.409621	2.12618	0.0366169	up
SbTA03G056290	0.183733	0.188567	0.0968207	1.66584	1.57995	1.33994	-3.25976	2.90314e-13	down
SbTA03G057030	3.75366	4.16399	4.55563	5.91514	11.1686	12.563	-1.218	0.00151219	down
SbTA04G000300	0.0202726	0.0980851	0	0.235419	0.316087	0.516459	-3.12964	0.00774197	down
SbTA04G000570	13.5389	6.20111	15.1166	4.99184	5.40256	3.961	1.31863	0.00322948	up
SbTA04G000690	49.639	27.2516	18.0715	109.346	52.3181	78.2216	-1.29419	0.0218677	down
SbTA04G000720	1.27629	2.89754	3.34948	0.429209	0.306149	0.255432	2.96983	1.37453e-08	up
SbTA04G000780	4.55415	6.18161	8.78816	1.77366	2.3348	2.25629	1.64584	3.21636e-06	up
SbTA04G000810	1.57019	3.41485	3.54614	0	0	0	8.16916	9.67598e-09	up
SbTA04G001290	2.06689	3.33342	5.90972	8.89758	12.7691	13.7399	-1.61591	0.000884143	down
SbTA04G001830	0.135776	0.529192	0.59965	1.5149	2.11701	1.12847	-1.86976	0.00762526	down
SbTA04G002180	0.458026	0.353629	0.572962	0.0266279	0.0303893	0.0211291	4.18097	7.26541e-08	up
SbTA04G002440	0.0155964	0.176075	0.0645759	3.11095	3.72873	3.61825	-5.26732	1.60093e-25	down
SbTA04G002590	1.22631	2.20437	1.12127	3.94412	4.19587	3.29582	-1.29162	0.00255437	down
SbTA04G002900	2.73507	3.67587	2.17428	0	0	0	8.5641	4.06838e-10	up
SbTA04G003190	32.6519	27.443	40.7534	5.60716	18.0084	18.3482	1.2956	0.0276677	up
SbTA04G003260	1.9349	1.18794	2.98604	4.35572	5.34811	4.88641	-1.22227	0.00982535	down
SbTA04G003320	4.68299	7.23592	8.40621	2.65573	3.17375	3.39511	1.1695	0.000318875	up
SbTA04G003370	0.901943	2.16055	2.04295	0.65236	0.772086	0.661435	1.32324	0.0356625	up
SbTA04G003730	1.0967	1.57922	1.972	0.770558	0.651412	0.611434	1.23256	0.00507915	up
SbTA04G003800	9.27193	10.4886	14.8264	2.1046	2.77955	2.12688	2.33403	5.82721e-17	up
SbTA04G004160	0.159841	0.128894	0.325815	0.923895	1.21416	0.933044	-2.28429	5.37347e-06	down
SbTA04G004210	2.04828	1.88766	1.15769	0.26651	0.304157	0.422949	2.38127	4.36854e-05	up
SbTA04G004420	23.4185	21.1983	27.7295	1.36217	1.84529	1.05451	4.118	1.14806e-50	up
SbTA04G004430	30.8371	35.3014	53.5046	3.24386	2.49891	1.73744	4.03998	9.93097e-35	up
SbTA04G004440	21.2941	20.52	27.988	1.13469	1.48682	1.55063	4.09015	1.27026e-56	up
SbTA04G004980	0	0	0	0.186153	1.27469	1.03398	-5.22599	0.046088	down
SbTA04G005360	7.42616	6.8647	6.86195	0	0	0	9.55298	2.96026e-13	up
SbTA04G005750	0	0	0.0564159	0.372307	0.637347	0.738559	-4.74657	0.0229791	down
SbTA04G006270	0.0822773	0.132695	0.193042	0.562037	0.598667	0.475705	-1.95582	0.00122472	down
SbTA04G006460	0.285242	0.355478	0.450937	0	0	0	6.08108	0.000354135	up
SbTA04G006470	0.175016	0.446913	0.519326	0	0.0151602	0	6.01204	0.000228664	up
SbTA04G006790	0.164233	0.170273	0.320568	0.256428	0.951116	0.94107	-1.68664	0.0433665	down
SbTA04G006800	0.06214	0.11024	0.185246	1.25646	1.70523	0.929629	-3.3925	4.4318e-11	down
SbTA04G006960	4.01823	5.48788	6.20965	9.78096	13.0892	10.8595	-1.0689	0.00015556	down
SbTA04G007440	0	0	0	14.931	25.1546	10.4937	-9.35542	1.08313e-11	down
SbTA04G007610	1.83585	3.53529	4.06153	6.40136	9.79777	8.04989	-1.33007	0.00176632	down
SbTA04G007620	1.62662	0.562152	1.05834	0.158735	0	0	4.52656	0.0332355	up
SbTA04G007630	0	0.0779759	0	0.792653	0.703595	0.524139	-4.43491	0.0490604	down
SbTA04G007660	2.20756	1.1243	1.53941	0.158735	0.483088	0	2.92888	0.0452655	up
SbTA04G008120	34.0803	10.2158	13.5197	56.3114	59.0727	56.7723	-1.53131	0.00608348	down
SbTA04G008670	9.72387	22.0905	18.0203	5.63457	4.63554	6.21579	1.6258	2.66592e-05	up
SbTA04G008920	1.80015	1.73562	1.6203	0	0	0	7.72671	3.71704e-08	up
SbTA04G008940	3.64734	5.21317	4.57041	7.51404	15.7468	12.2385	-1.37035	0.000287748	down
SbTA04G009040	19.0479	28.2064	20.9354	9.62071	13.0197	10.0744	1.09149	0.000323383	up
SbTA04G009110	0.288388	0.29069	0.179108	0.558162	0.7744	0.885797	-1.52603	0.0338723	down
SbTA04G009150	1.26244	1.02885	1.01205	2.55043	3.19689	2.70805	-1.32491	2.11819e-06	down
SbTA04G009390	0.407533	0.766802	0.393718	2.20389	3.19476	3.3687	-2.4478	1.70635e-09	down
SbTA04G009740	2.88452	1.41386	3.27851	0.61817	0.176373	0.245257	2.95048	0.000140359	up
SbTA04G009880	5.01277	3.92096	2.11701	0	0	0	8.47166	1.89682e-09	up
SbTA04G010180	11.7087	12.0496	13.4548	0	0	0	11.5842	7.80106e-20	up
SbTA04G010630	3.25401	2.38545	3.87859	0.269432	0.614984	0.0534483	3.3644	2.28057e-06	up
SbTA04G011190	0.999212	1.0642	1.15528	2.73025	3.62544	1.69636	-1.28568	0.00348794	down
SbTA04G011850	9.84783	13.7007	15.0103	3.25264	6.46807	7.15629	1.21676	0.00747275	up
SbTA04G011880	0.463438	0.551667	0.767533	1.17585	1.34195	1.39955	-1.10119	0.00434801	down
SbTA04G012060	32.3274	44.7429	39.9602	63.3578	108.202	92.3923	-1.14126	0.000264567	down
SbTA04G012260	0	0	0	8.49572	8.17653	7.54797	-9.84782	4.93373e-14	down
SbTA04G012520	139.015	119.264	103.304	39.5826	47.7906	33.1744	1.62294	1.71999e-11	up
SbTA04G013120	0	0	0.0392769	0.0648002	0.493025	1.28547	-5.35219	0.0168986	down
SbTA04G013230	12.4	12.1486	22.7757	4.06371	5.74197	8.66855	1.38425	0.00409674	up
SbTA04G013240	8.79195	6.4145	9.01394	9.38046	28.7222	21.4223	-1.26535	0.0293877	down
SbTA04G013380	2.42789	2.42769	2.0105	0	0	0	6.8286	6.8503e-06	up
SbTA04G013500	350.122	672.451	440.248	143.091	298.571	276.26	1.05646	0.031037	up
SbTA04G013600	47.2208	50.067	96.7229	1.37613	1.96839	1.44138	5.36808	6.24289e-48	up
SbTA04G013610	0.565084	0.504498	0.267393	2.83992	12.0413	8.66381	-4.10761	4.90423e-13	down
SbTA04G013620	0.48039	0.929712	0.556926	3.01903	7.39032	7.91584	-3.18317	9.08671e-07	down
SbTA04G013630	0.148766	0.359889	0.400371	0.660544	2.59016	2.58037	-2.64591	0.00113145	down
SbTA04G013660	19.8435	21.6191	24.9978	1.15363	3.07203	2.05964	3.40084	1.04018e-13	up
SbTA04G013710	7.42211	6.13744	7.66592	0.184366	0.953853	0.555914	3.65311	5.49502e-15	up
SbTA04G014130	0.121921	0.0786524	0.201922	0	0	0	5.72981	0.00251564	up
SbTA04G014720	1.59166	2.6071	4.16005	11.3484	16.0794	16.3382	-2.35451	7.66703e-09	down
SbTA04G014850	4.40788	13.105	4.53705	2.84219	2.86899	2.79116	1.40487	0.0170377	up
SbTA04G015010	0	0	0	7.5361	5.67584	4.46979	-9.32187	4.04647e-12	down
SbTA04G015080	478.323	378.479	383.91	182.753	156.271	219.521	1.18719	1.52162e-06	up
SbTA04G016460	2.81028	4.20861	5.81789	0	0	0	6.68382	2.46408e-05	up
SbTA04G016520	1.15294	2.20807	0.954731	0	0	0	5.5897	0.0041408	up
SbTA04G017430	13.4138	23.4108	23.2585	0	0	0	10.58	7.23113e-16	up
SbTA04G017620	1.76588	1.71405	2.97876	0.826521	0.781813	0.779918	1.47078	0.000297461	up
SbTA04G017830	0	0	0	21.3161	28.4775	22.3747	-10.2163	4.90198e-15	down
SbTA04G017840	0	0	0	8.42194	14.0719	11.0069	-9.13503	1.41344e-11	down
SbTA04G017860	0	0	0	5.15658	5.54384	4.44753	-8.54452	4.11777e-10	down
SbTA04G018370	0.227285	0.106913	0.125474	1.94073	1.02376	1.72476	-3.33395	9.65873e-10	down
SbTA04G018510	1.74378	1.10484	0.979855	0	0	0	6.62687	3.02979e-05	up
SbTA04G018870	0.0165189	0.0266413	0.0410373	0.24825	0.22322	0.268616	-3.07991	0.0065178	down
SbTA04G019010	8.85239	6.45859	6.74875	3.83941	3.21329	3.80819	1.05879	0.00711853	up
SbTA04G020010	0	0	0.111815	1.47581	1.40357	1.02467	-4.90482	0.0123572	down
SbTA04G020560	0	0.0269783	0.110817	0.411366	1.18238	0.580296	-3.90518	0.00175479	down
SbTA04G020740	9.12109	6.32143	8.5329	17.1988	26.8885	15.3397	-1.27168	0.000208705	down
SbTA04G020820	0.686481	0.461308	0.284233	6.25248	5.82748	4.34115	-3.50589	3.46971e-08	down
SbTA04G020930	0	0	0.106081	1.40013	1.73107	1.80537	-5.32749	0.00277653	down
SbTA04G021090	4.85026	7.46338	9.58512	2.78502	2.58172	2.28611	1.5512	9.44143e-06	up
SbTA04G021300	0.285037	0.172387	0.20653	0	0	0	4.9042	0.0346555	up
SbTA04G021390	4.6296	3.89844	3.10429	0.111946	0.298106	0.133243	4.42265	2.46579e-21	up
SbTA04G021430	31.0761	38.1227	27.4842	16.8691	13.1633	11.8221	1.24461	1.28051e-06	up
SbTA04G021960	9.19729	14.0091	15.7965	2.32692	2.47857	3.32352	2.28983	0.000380992	up
SbTA04G021970	8.13644	8.74815	10.2838	2.73025	2.52241	1.08322	2.15044	2.69135e-05	up
SbTA04G022060	0	0	0	1.20452	1.83289	0.716837	-5.10651	0.0392894	down
SbTA04G022200	0	0	0.147756	12.6762	18.3617	17.4089	-8.14401	2.34826e-09	down
SbTA04G022520	0.273507	0.352883	0.18119	0	0	0	5.56918	0.00370066	up
SbTA04G023020	7.60405	7.06288	6.58365	0.969008	1.52596	1.10865	2.58758	1.39501e-22	up
SbTA04G023030	24.6324	25.6538	25.065	6.44537	9.02662	6.11008	1.83654	1.26335e-14	up
SbTA04G023220	20.0614	20.7322	18.2831	72.2407	39.0034	30.8604	-1.22781	0.0028297	down
SbTA04G023290	6.14269	9.70863	5.90055	15.4416	19.9215	21.842	-1.36181	0.00343499	down
SbTA04G023560	0.140616	0.0959458	0.188098	0.280775	0.416006	0.504217	-1.47498	0.0377449	down
SbTA04G023660	4.05086	9.08103	9.86211	0	0	0	8.83063	2.33156e-10	up
SbTA04G023900	1.70535	1.46685	1.74169	9.94073	13.5312	13.4341	-2.87983	9.33628e-21	down
SbTA04G023910	3.81848	3.77041	4.13	24.5935	29.9712	22.5561	-2.68352	8.99531e-26	down
SbTA04G024230	0.354686	0.481024	0.600772	1.78411	1.45797	1.53802	-1.69135	7.35287e-06	down
SbTA04G024240	26.8696	28.4375	26.5799	0	0	0	13.0847	1.95009e-25	up
SbTA04G024740	0.530555	0.160437	0.274591	1.08727	1.86128	1.65359	-2.25233	0.0127572	down
SbTA04G024760	0.428914	1.09526	1.30232	3.22291	3.56671	3.09983	-1.75905	0.00414853	down
SbTA04G025600	0.763729	4.61895	3.32027	0	0.396933	0.724446	2.93891	0.0219801	up
SbTA04G025700	8.54921	13.9843	13.218	0	0	0	11.0503	1.60231e-17	up
SbTA04G025770	5.61637	7.74656	8.39928	0.0229048	0.0348537	0.0363497	7.85744	9.86389e-27	up
SbTA04G026420	2.9416	6.09961	10.4396	0	0	0	7.80153	2.16658e-07	up
SbTA04G026560	0.641739	0.741735	0.850264	1.31512	1.86777	1.43777	-1.01574	0.0289135	down
SbTA04G026710	0	0	0	21.873	13.101	12.9248	-8.1454	9.87543e-09	down
SbTA04G026720	0	0	0.14432	1.42862	1.63042	2.83401	-5.14265	0.00680023	down
SbTA04G027300	2.40349	2.74452	1.4673	1.0546	1.09416	0.703691	1.25247	0.00792487	up
SbTA04G027330	0	0	0	5.25757	9.68462	8.56329	-7.88193	5.19417e-08	down
SbTA04G027560	0.784995	0.582369	0.884059	0.943766	4.92846	3.30185	-1.99791	0.00731449	down
SbTA04G027580	25.0297	37.5964	37.5534	53.9035	92.7079	80.4066	-1.14905	0.000710089	down
SbTA04G027600	0	0	0	0.517674	0.328222	0.821543	-5.74298	0.0045496	down
SbTA04G027700	138.641	115.726	114.186	0	0	0	10.628	1.69593e-16	up
SbTA04G027710	74.7067	50.4224	56.0457	0	0	0	10.2826	3.67032e-15	up
SbTA04G027720	6.37428	4.44552	1.28395	0	0	0	6.8228	6.1768e-05	up
SbTA04G027800	0	0	0	2.49189	0.906749	0.859698	-6.74966	8.27508e-05	down
SbTA04G028170	0	0	0.0423601	4.40288	3.98795	2.16274	-7.73837	4.33936e-08	down
SbTA04G028230	71.6283	58.0666	35.1659	145.415	123.79	102.141	-1.13129	0.00311079	down
SbTA04G028310	0	0	0	1.02384	0.556414	0.348178	-5.17374	0.0338085	down
SbTA04G028400	0	0	0.238683	42.1351	53.0306	49.6823	-9.03031	7.66057e-12	down
SbTA04G028720	4.64422	18.1578	14.9754	0	0.0731437	0	8.78492	6.29884e-10	up
SbTA04G028880	0.275012	0.221766	0	2.81792	4.0021	2.38507	-4.2188	0.000206669	down
SbTA04G028950	0	0	0.0483565	8.93536	9.71196	10.5719	-9.02377	7.44616e-12	down
SbTA04G029130	1.81595	2.13287	1.86336	3.64053	4.39074	5.39232	-1.17632	0.000103104	down
SbTA04G029350	0.222047	0.0895278	0.091937	3.18529	10.7326	8.06397	-5.78802	8.17771e-09	down
SbTA04G029570	0	0	0	3.11344	4.28211	3.23066	-7.94083	2.2716e-08	down
SbTA04G029580	0	0	0	2.61407	7.62406	7.95129	-6.86165	4.19891e-05	down
SbTA04G029600	0	0	0	0.305625	1.27892	0.727536	-5.39768	0.0215191	down
SbTA04G029610	0	0	0	0.191373	0.873622	1.82224	-5.39921	0.0350407	down
SbTA04G029820	120.346	127.16	137.152	0	0	0	13.2611	4.35728e-26	up
SbTA04G029880	2.59638	2.6171	3.51822	0.161235	0.306685	0.191909	3.73386	3.971e-08	up
SbTA04G029890	1.18832	1.49919	2.49182	0.418964	0.398455	0.187001	2.4107	8.83505e-06	up
SbTA04G030140	2.98295	3.60005	4.14453	18.0244	16.6791	17.3624	-2.24448	5.73917e-31	down
SbTA04G031100	21.376	19.2737	14.1572	44.9585	32.3826	49.8957	-1.17938	0.000149838	down
SbTA04G031360	0.0737879	0.156192	0.21386	0.831676	0.680709	0.649932	-2.23441	5.47958e-06	down
SbTA04G031420	0.0212197	0	0.0175717	0.0869711	0.308798	0.276045	-4.14532	0.0296173	down
SbTA04G032520	0	0	0.0161328	0.0798491	0.162006	0.2112	-4.60729	0.0379039	down
SbTA04G033320	0.674709	0.60237	0.598625	13.8597	18.0092	15.125	-4.61721	1.57475e-67	down
SbTA04G033330	1.60682	1.18181	2.32487	3.01544	3.33128	4.19208	-1.01086	0.0145839	down
SbTA04G033340	0	0	0.243363	22.0829	28.1044	17.5227	-7.90252	1.03632e-08	down
SbTA04G033380	0.823214	1.14453	1.22234	2.09423	2.68512	2.1849	-1.09015	0.0104323	down
SbTA04G034610	3.39355	1.5963	2.10761	0	0	0	5.33385	0.00951725	up
SbTA04G035190	7.54083	6.33209	6.65731	3.40572	2.9151	3.34424	1.12362	2.44031e-05	up
SbTA04G035860	0	0	0.023596	4.08759	3.37657	3.42882	-8.63139	9.12963e-11	down
SbTA04G036790	2.57945	3.0255	4.02929	0	0	0	8.04536	7.88863e-09	up
SbTA04G036850	27.1661	20.2876	16.4378	9.2024	6.90881	7.49549	1.47681	2.5664e-06	up
SbTA04G037140	6.26339	5.21021	4.1493	1.26104	2.26155	1.00063	1.81567	0.000406133	up
SbTA04G037160	3.10999	6.45877	2.08617	1.59036	0.740452	0.828739	1.9242	0.00128817	up
SbTA04G037650	0.728498	1.02804	0.821103	2.23937	1.85104	2.43505	-1.30207	0.000364538	down
SbTA04G037780	0	0	0.0171193	0.254196	0.300847	0.246526	-5.3333	0.00266533	down
SbTA04G037790	0	0	0.100498	2.07256	2.58609	2.6313	-6.086	2.47474e-06	down
SbTA04G037950	7.49409	9.27962	7.65981	3.34141	3.84601	4.07907	1.14772	9.7829e-06	up
SbTA04G038060	2.31909	8.02057	5.80389	0.352038	0.723179	1.28497	2.78818	1.07677e-05	up
SbTA04G038880	5.41983	3.66904	5.8733	0	0	0	8.49022	6.14598e-10	up
SbTA04G038890	6.13877	4.82165	5.41353	0	0	0	8.3673	8.5196e-10	up
SbTA04G038900	5.94206	6.1504	7.85817	0	0	0	8.49842	3.85868e-10	up
SbTA04G039060	69.9681	32.2769	28.5193	164.796	133.8	193.029	-1.86905	1.35551e-05	down
SbTA04G039200	0	0	0	0.361569	0.110038	0.0573807	-5.31707	0.0370203	down
SbTA04G039490	1.19706	1.32728	1.30104	0	0	0	6.36131	7.62864e-05	up
SbTA04G039800	2.30587	7.12779	4.37585	0	0	0	7.84954	1.15168e-07	up
SbTA04G040080	1.71551	0.995053	0.672912	2.79604	3.15972	3.1322	-1.39641	0.00740647	down
SbTA04G040170	11.5385	17.6498	19.7993	7.23191	10.0773	7.28594	1.02521	0.00689076	up
SbTA04G040320	2.17419	2.41826	4.06646	0.230461	0.272757	0.101594	3.87913	1.27422e-14	up
SbTA04G040480	0.750215	0.741568	0.400802	1.19026	2.61617	1.4954	-1.45725	0.0195366	down
SbTA04G040910	9.23928	13.5763	11.9014	0.56101	3.20129	3.78385	2.20051	0.00136099	up
SbTA04G041260	1.00973	0.890566	1.12357	1.37949	2.75513	2.66814	-1.14413	0.0426885	down
SbTA04G041400	1.25482	1.74267	1.90502	0	0	0	6.82132	8.24891e-06	up
SbTA04G041410	0.901544	1.18136	1.39979	0	0	0	5.63523	0.00247958	up
SbTA04G041740	5.28841	5.48293	7.14057	8.79105	15.7872	12.9346	-1.0342	0.00432754	down
SbTA04G041750	3.01537	3.0752	2.64387	9.08737	9.58745	9.51823	-1.65819	2.96908e-07	down
SbTA04G041810	0	0	0.0484509	4.75618	5.10873	5.04258	-8.16385	1.04515e-12	down
SbTA04G041840	0.0321635	0.155617	0.159805	1.14249	1.5379	0.801955	-3.2548	2.48319e-05	down
SbTA04G041860	2.10956	4.63941	3.00515	27.5712	24.7955	24.3724	-2.94279	2.41198e-21	down
SbTA04G041900	13.777	11.5369	12.1608	0	0	0	9.63697	1.88436e-13	up
SbTA04G042010	0	0	0	0.448399	0.682318	0.711604	-5.09756	0.0351423	down
SbTA04G042540	20.0371	18.7319	19.2922	0	0	0	10.4248	5.96893e-16	up
SbTA04G042990	2.30351	1.98755	1.64045	0	0	0.0249718	7.73209	1.70605e-08	up
SbTA04G043320	0.970457	0.626051	0.830409	0.0441947	0.269	0.175341	2.29816	0.0108034	up
SbTA04G043670	34.6997	16.015	43.1246	1.10514	3.16038	2.69125	3.78337	1.05731e-14	up
SbTA04G043700	177.539	210.142	319.214	10.3264	20.0883	18.2502	3.88969	5.35954e-30	up
SbTA04G043710	0	0	0	2.00754	1.73107	0.743386	-6.52422	0.000161578	down
SbTA04G043810	0	0	0.198584	1.1467	2.61737	1.29986	-4.58997	0.00801444	down
SbTA04G043850	1.69358	1.09254	1.61279	0	0	0	6.38368	8.53091e-05	up
SbTA04G043860	0.406594	0.366445	0.376306	0	0	0	6.27145	0.000120529	up
SbTA04G043970	76.7305	57.0038	75.7657	0	0	0	10.5572	3.76861e-16	up
SbTA04G044020	7.40988	10.3209	8.50676	0	0	0	7.96867	1.01991e-08	up
SbTA04G044240	0	0	0	0.336791	2.35744	0.374138	-6.97894	0.000234878	down
SbTA04G044770	0	0	0	8.36881	6.63826	4.0974	-8.20588	8.3664e-09	down
SbTA04G045040	10.8973	38.7067	39.1682	0	0	0	12.4174	3.98772e-20	up
SbTA04G045170	0.788851	1.14501	0.47904	0	0	0	6.2051	0.000308083	up
SbTA04G045180	4.49645	4.23019	2.94773	0	0	0	6.64638	2.19859e-05	up
SbTA04G045340	0	0	0	1.84062	2.97588	2.55591	-6.47485	0.000118777	down
SbTA04G045570	6.27883	4.51874	4.86396	0.276714	0.280714	0.512334	3.89128	1.08739e-11	up
SbTA04G045700	49.1384	70.0697	55.3019	26.1793	32.9341	30.0285	1.00038	0.000520931	up
SbTA04G045720	19.8328	59.7802	45.1745	16.3401	16.891	21.9379	1.20404	0.0219572	up
SbTA04G046510	6.16821	12.3807	7.39916	4.75168	3.91487	4.08291	1.0585	0.00789193	up
SbTA04G046530	6.43936	8.77373	8.55014	0	0	0	10.0108	1.67477e-14	up
SbTA04G046540	2.20414	4.97669	4.74557	0	0	0	5.44332	0.00676696	up
SbTA04G046590	4.01306	3.38317	2.34132	0	0	0.049437	7.46237	1.03386e-07	up
SbTA04G046600	5.05713	6.82622	6.37265	0	0	0.119181	7.09893	4.73526e-07	up
SbTA04G046940	32.6888	46.3382	41.0783	18.1083	18.9513	18.1581	1.15397	6.31601e-08	up
SbTA04G047060	6.68894	4.49489	3.5901	2.03076	1.03006	1.20855	1.84835	0.00711916	up
SbTA04G047450	3.71136	1.6115	1.06384	0	0.296754	0	4.35723	0.0174097	up
SbTA04G047710	2.40252	2.25729	2.31803	0.933504	1.16847	1.38588	1.02648	0.00586192	up
SbTA04G047930	1.89274	2.23745	2.33699	0	0	0	10.5812	2.11596e-16	up
SbTA04G048060	2.21564	3.46823	3.34571	0	0	0	7.79932	3.50933e-08	up
SbTA04G048070	1.99842	2.95442	4.9646	0	0	0	5.5812	0.0042584	up
SbTA04G048080	4.20354	5.9511	8.06432	0	0.0593132	0.0206197	7.74929	6.49941e-20	up
SbTA04G048140	1.0231	0.96485	1.69443	0.118455	0.03605	0.0563959	4.22118	6.83945e-10	up
SbTA04G048150	0.938716	1.66533	1.78788	0.128248	0	0.101764	4.36903	0.00627431	up
SbTA04G048630	2.9068	0.293	1.0531	0	0	0	6.24085	0.00189464	up
SbTA04G049710	1.28104	0.863975	1.0801	0.0636422	0.0605268	0.0504998	4.24855	5.97057e-14	up
SbTA04G050000	2.38312	3.58962	3.36972	4.59706	8.97385	7.76669	-1.16052	0.00259772	down
SbTA04G050090	55.7373	50.5168	49.549	0	0	0	11.0636	5.36902e-18	up
SbTA04G050130	0.0222376	0.0268982	0.0552441	0.243049	0.115576	0.349555	-2.71683	0.00901195	down
SbTA04G051430	4.87987	6.46474	9.90995	1.90482	4.22702	1.88934	1.42992	0.0405964	up
SbTA04G052450	0	0	1.72382	475.518	607.172	375.516	-9.62447	5.19961e-39	down
SbTA04G052760	0	0	0	4.6614	4.93987	4.4914	-7.87071	2.8232e-08	down
SbTA04G053020	0	0	0	7.37608	6.2821	6.11495	-8.95337	2.58847e-11	down
SbTA04G053150	0	0	0	6.82562	11.0356	6.09311	-8.27967	4.81577e-09	down
SbTA04G053160	0.257185	0.283434	0.496933	0.913553	0.971312	0.855011	-1.36336	0.00158121	down
SbTA04G053580	5.99527	8.1049	7.00885	0	0	0	7.58868	9.47324e-08	up
SbTA04G053710	0	0	0	0.130426	0.992331	0.569208	-6.17547	0.00246886	down
SbTA04G053720	0.0486103	0.0391987	0.080507	1.12899	1.4148	1.21204	-4.44304	2.04522e-05	down
SbTA04G053810	3.61955	3.29488	3.78525	0	0	0	9.8488	3.91303e-14	up
SbTA04G053840	0	0	0	1.37531	1.04639	1.27319	-5.47536	0.00900936	down
SbTA04G054270	0	0	0	1.27626	1.74785	1.62033	-7.24173	1.52162e-06	down
SbTA04G054380	0.70184	0.565954	0.48432	0.159809	0.194542	0.0760846	2.06312	0.0124087	up
SbTA04G054620	33.7234	5.74961	9.57458	70.3819	58.557	51.8089	-1.83283	0.0134813	down
SbTA04G054630	0	0	0.763784	83.1676	260.539	146.735	-9.25563	1.17536e-12	down
SbTA04G054870	0.278526	0.505349	0.490117	0.689697	1.15807	1.60407	-1.4078	0.0261106	down
SbTA04G054920	11.7067	9.5285	15.7336	5.30275	5.23839	5.90436	1.20244	2.85175e-05	up
SbTA04G055450	0	0	0	3.27115	2.66519	2.08469	-9.74583	1.88436e-13	down
SbTA04G055600	4.57266	25.6065	71.9446	3.47066	9.5062	7.98645	2.3026	0.0366169	up
SbTA04G056080	0.447699	0.376715	0.612515	0	0	0.0211017	5.92915	0.000162363	up
SbTA04G056120	1.54139	2.94758	3.09984	0.822284	1.03762	0.716135	1.59028	0.000173259	up
SbTA04G056440	5.16834	9.99016	7.91768	3.28128	3.47618	4.9437	1.00807	0.0158685	up
SbTA04G056520	47.9989	72.2951	68.0729	34.6725	36.7029	21.2324	1.06137	0.00731449	up
SbTA04G056580	0.810172	1.08885	0.559076	0	0	0	4.87149	0.0399777	up
SbTA04G056610	0	0	0	7.17539	6.55118	6.39157	-10.2294	3.20709e-15	down
SbTA04G056650	2.34857	2.51367	1.41442	0.525048	0.355091	0.509206	2.21916	0.000168432	up
SbTA04G056690	3.0626	2.94673	3.17012	10.6505	13.2041	11.8467	-1.92678	3.15837e-17	down
SbTA04G056740	43.3252	79.8826	51.5206	123.075	195.881	221.806	-1.6002	1.5304e-05	down
SbTA04G057290	1.28569	0.532393	1.22293	1.99388	2.60061	2.41088	-1.17179	0.0303462	down
SbTA04G057300	0.763034	1.27455	1.66991	0	0	0	6.77278	1.68925e-05	up
SbTA04G057710	1.95498	0.700653	1.79877	7.41916	7.22532	9.89027	-2.44506	0.000253734	down
SbTA04G057750	3.41194	7.71359	9.98974	0	0	0	9.1178	6.37124e-11	up
SbTA04G059290	0	0	0	0.663397	1.96848	2.05297	-7.61858	8.58604e-07	down
SbTA04G060110	0.0867204	0.174825	0.035906	0.592388	1.53242	0.705085	-3.21194	0.0030193	down
SbTA04G060200	0.428234	0.690643	1.41846	10.531	16.915	7.89203	-3.74166	7.32721e-05	down
SbTA04G060210	0.0576838	0.139546	0.429904	1.18212	1.3491	0.87547	-2.39073	0.00538509	down
SbTA04G060260	0.32583	0.350326	0.449692	2.22575	2.37081	1.05967	-2.28377	0.0276098	down
SbTA04G060610	5.8266	6.05859	4.09484	15.1351	11.874	10.5967	-1.19689	0.000158768	down
SbTA04G061010	5.08074	9.83289	11.6752	0	0	0	8.39253	2.44799e-09	up
SbTA04G061460	2.94541	2.50148	3.26937	5.13705	8.04494	7.91468	-1.24481	0.000258019	down
SbTA04G061520	0.552196	2.79892	3.39683	0	0	0	7.09869	2.54114e-05	up
SbTA04G061800	86.8616	121.023	93.2411	27.0867	50.8605	53.6113	1.22473	0.00114708	up
SbTA04G062760	2.20341	2.72543	2.53075	0.16157	0.219978	0.249662	3.58284	8.36813e-38	up
SbTA04G062790	15.8911	17.3285	18.7668	24.4242	46.6449	48.647	-1.1726	0.00251564	down
SbTA04G063000	1.07829	1.21732	0.803622	3.38826	5.82834	6.42918	-2.31099	7.41047e-05	down
SbTA04G063010	0.976454	1.82446	1.67634	3.12359	5.69382	5.6542	-1.66098	0.000117358	down
SbTA04G063250	2.31021	3.18059	3.21952	3.84904	12.124	8.12415	-1.43766	0.014226	down
SbTA04G064160	1.39229	2.19441	1.78181	0.864611	0.88807	0.754671	1.13605	0.0295762	up
SbTA04G064330	0.529306	0.704261	1.49026	2.74793	2.83349	2.32392	-1.49877	0.0066671	down
SbTA04G064340	0.146943	0	0	1.40528	1.68015	0.955782	-4.8348	0.0163048	down
SbTA04G064560	2.1757	2.53422	3.20297	0	0.251284	0.524139	3.30781	0.0419744	up
SbTA04G064860	1.79244	2.16121	1.47015	6.64682	4.43611	3.9788	-1.43447	3.3138e-05	down
SbTA04G064920	2.49389	5.07263	4.19196	10.5775	12.3038	11.702	-1.52192	7.01243e-06	down
SbTA04G065140	2.52965	4.38573	3.08978	6.73922	8.94019	5.14187	-1.02005	0.0448822	down
SbTA04G065490	2.71215	5.31795	3.09696	0.780071	0.890263	0.495186	2.39762	1.94764e-07	up
SbTA04G065540	0	0	0	3.46859	4.40998	2.31774	-9.26873	8.16423e-12	down
SbTA04G065560	0	0	0	3.32057	3.22821	0.878286	-6.79008	8.4374e-05	down
SbTA04G065640	0.863664	1.13173	1.07278	1.76991	2.52491	3.97918	-1.40324	0.0274402	down
SbTA04G065910	0.423306	0.242737	0.241479	0.899611	1.0658	1.24412	-1.79813	1.56611e-05	down
SbTA04G066140	3.20735	3.034	4.44362	0	0.192341	0	5.70448	6.96391e-08	up
SbTA04G066270	3.10554	3.08789	4.1299	8.62941	13.0081	9.90019	-1.5772	6.64263e-09	down
SbTA04G067130	2.38604	3.38371	2.86157	1.4613	1.45391	1.42711	1.0275	0.0223752	up
SbTA04G067140	4.09831	5.16252	8.51548	0.433333	0.520573	0.416236	3.72767	1.30191e-26	up
SbTA04G067330	5.05242	5.38318	4.67111	0.99797	1.30767	1.03385	2.20659	7.89515e-17	up
SbTA04G067630	0.444564	0.460917	1.26219	0	0	0	5.77745	0.0028307	up
SbTA04G068190	21.5411	58.9697	76.2585	10.9527	22.8984	16.2483	1.67212	0.00385344	up
SbTA04G068560	0.125599	0.11575	0.0891488	0.367701	0.428967	0.486282	-1.93302	0.0113239	down
SbTA04G068570	5.58355	3.01872	4.95643	9.04411	15.7628	13.7109	-1.47105	0.000161684	down
SbTA04G068790	0.304328	0.184055	1.13405	2.91042	2.21436	1.81453	-2.05065	0.0449844	down
SbTA04G068970	0.422202	1.02137	6.29315	0	0	0	5.87542	0.0117457	up
SbTA04G068980	0.622346	1.44282	5.9266	0	0	0	7.3615	2.83194e-05	up
SbTA04G069140	1.04636	1.64067	2.73181	4.26877	3.79167	4.80517	-1.21548	0.0101655	down
SbTA04G069420	3.49828	2.55767	2.43337	0.892146	1.30907	0.96074	1.45022	0.00384675	up
SbTA04G069440	1.1165	2.12805	2.29739	0.554678	0.738536	0.476812	1.67818	0.00476409	up
SbTA04G069570	0.20513	0.0330828	0.237812	13.0596	16.0345	13.2536	-6.47168	8.89459e-39	down
SbTA04G069580	0.258417	0.208384	0.106996	5.47227	8.72995	5.32272	-5.08142	5.60711e-09	down
SbTA04G069620	1.16639	1.15219	5.33646	7.8083	11.5786	11.9175	-2.00277	0.00565345	down
SbTA04G069770	15.3775	11.4584	13.8622	25.5296	36.8245	35.8729	-1.24221	0.000281324	down
SbTA04G070000	1.89779	3.36375	5.49259	1.30922	1.3672	0.651833	1.72752	0.00248471	up
SbTA04G070400	0.265434	0.242581	0.483565	31.8637	30.0924	33.3215	-6.54546	1.25033e-112	down
SbTA04G070460	3.22504	6.15149	7.49826	0	0	0	8.77036	2.60369e-10	up
SbTA04G070510	0.113375	0.0731392	0.0751074	1.51795	1.41418	2.01567	-4.23008	6.25411e-13	down
SbTA04G070620	5.38943	7.14629	7.76808	18.4538	16.1031	12.4674	-1.17552	2.90944e-05	down
SbTA04G070710	2.61205	3.00903	2.6265	10.0366	7.85445	4.60144	-1.40779	0.000253734	down
SbTA04G071510	1.39066	1.65773	2.18634	0.11014	0.230447	0.0873956	3.62443	3.38917e-11	up
SbTA04G071570	1.74945	1.18561	1.57199	0.610238	0.483638	0.706155	1.35932	0.00235037	up
SbTA04G072090	2.07271	3.13992	3.93874	1.26037	1.6688	1.6625	1.02405	0.0114098	up
SbTA04G072210	3.73089	3.59462	3.47067	1.58872	1.76278	1.70712	1.1254	7.22151e-05	up
SbTA04G072290	1.09165	0.758869	1.62092	0.385709	0.391283	0.387674	1.60978	0.00419956	up
SbTA04G072310	0.975562	0.357582	0.660967	12.1165	14.7499	13.4601	-4.33563	4.96905e-23	down
SbTA04G072320	2.07772	3.34178	2.51534	4.1036	7.08946	6.50014	-1.12573	0.00273852	down
SbTA04G073040	21.4248	24.0242	29.3916	0.0628125	0	0.0498414	9.502	2.11875e-17	up
SbTA04G073050	76.9847	76.6379	109.447	0	0	0	10.2773	3.3812e-15	up
SbTA04G073240	1.76331	1.7063	2.77433	0	0	0	5.83124	0.0011821	up
SbTA04G073250	11.9224	12.6906	18.5608	2.97845	3.8949	5.24377	1.85829	4.78034e-07	up
SbTA04G073300	11.6106	9.58957	14.1596	0.576813	0.365718	0.610265	4.55666	3.35205e-22	up
SbTA04G073360	0.765474	1.00592	1.46731	2.76941	3.61003	2.59706	-1.43509	0.00012124	down
SbTA04G073420	0.345256	0.409426	0.689528	1.02662	1.85773	1.89343	-1.69457	0.00181367	down
SbTA04G073460	8.24918	6.44251	6.75035	3.86021	2.90324	3.34472	1.12374	2.01098e-05	up
SbTA04G073990	0.65166	0.52549	1.85016	3.05245	3.58041	4.94513	-1.90063	0.0168642	down
SbTA04G074110	0.585857	0.196845	1.25328	0	0.101496	0	4.26103	0.034934	up
SbTA04G074150	0.548992	0.655536	0.664433	1.4568	1.58027	1.51076	-1.24709	1.28372e-05	down
SbTA04G075010	17.3351	13.5487	25.9714	5.53823	8.09474	13.2415	1.10912	0.0487337	up
SbTA04G075560	5.55317	5.96705	8.27061	3.01997	3.15235	2.6009	1.20839	9.92207e-06	up
SbTA04G075920	0	0.0539565	0	0.731317	0.625966	0.435222	-4.79227	0.0184482	down
SbTA04G076330	11.9411	3.85166	10.6384	3.93786	4.0233	2.32119	1.4042	0.0455412	up
SbTA04G076590	33.4589	5.18998	10.0752	61.6113	70.0624	52.9981	-1.87289	0.0118898	down
SbTA04G076600	11.7276	7.06179	5.89475	24.7681	19.9625	19.5979	-1.34346	0.000416788	down
SbTA04G076830	1.7032	2.63242	3.1969	7.48492	8.49796	8.12415	-1.64267	1.39202e-07	down
SbTA04G077180	0.165083	0.216321	0.341758	0.0281921	0.0428993	0.0223703	2.9764	0.0435692	up
SbTA04G077320	0.343765	0.665299	0.825535	6.66907	6.64634	8.53408	-3.52698	2.57332e-21	down
SbTA04G077360	1.63563	1.66736	2.81111	0.632436	0.769891	0.635658	1.61618	0.00156583	up
SbTA04G077420	5.96725	6.91289	6.29854	1.55012	1.57252	2.6878	1.74936	1.15322e-06	up
SbTA04G077710	12.4963	14.8888	14.8427	7.50585	5.97396	5.31133	1.20466	9.78466e-08	up
SbTA04G077900	10.6583	10.4748	8.41224	1.82017	3.28903	1.80537	2.11509	3.1142e-05	up
SbTA04G077910	6.05905	5.33595	5.6776	2.06947	1.07731	1.12355	2.06056	7.44549e-06	up
SbTA04G078110	21.2082	24.3411	25.3208	34.6518	94.0888	70.6737	-1.45974	0.000670445	down
SbTA04G079420	7.31423	16.9691	17.5995	50.3321	33.5273	50.6622	-1.65457	7.94884e-05	down
SbTA04G079570	21.7264	14.1064	34.9811	1.12121	2.2449	2.57538	3.59818	1.70764e-15	up
SbTA04G080090	12.9185	17.084	15.5944	6.23006	6.986	8.65425	1.09094	1.21964e-05	up
SbTA04G080230	0.845031	1.57803	2.68854	0.0607622	0.138691	0.0482145	4.3707	1.8722e-05	up
SbTA04G080400	1.06425	0.78668	1.10161	3.02912	2.48905	3.46118	-1.574	0.0134069	down
SbTA04G080990	2.87068	1.68459	1.88291	6.34886	4.88955	4.23668	-1.22642	0.000920656	down
SbTA04G081020	0.802588	0.0947117	0.372831	0	0.0203478	0	5.74883	0.00226586	up
SbTA04G081210	8.873	15.6638	7.4469	0.32763	2.24346	0.779918	3.25258	2.86057e-06	up
SbTA04G081320	24.9951	31.7757	28.2481	11.1802	13.4068	11.4751	1.27005	2.8436e-09	up
SbTA04G081380	10.3367	13.3366	6.63373	0	0	0	7.55905	2.26421e-07	up
SbTA04G082030	14.5775	14.4042	20.5725	30.8556	40.3362	34.945	-1.06571	0.00170411	down
SbTA04G082230	0	0	0.0415564	1.78258	2.34737	1.9585	-6.98052	1.3535e-06	down
SbTA04G082320	4.89132	1.78726	4.68332	0.278439	0.317771	0.055235	4.17545	2.21788e-10	up
SbTA04G082550	0	0	0	3.41281	3.30939	1.48677	-8.40016	4.25028e-09	down
SbTA04G082640	0.883696	1.39726	1.96575	0.568144	0.198122	0.356899	1.97072	0.0012126	up
SbTA04G082680	0.321635	0.269736	0.575297	1.96859	2.21993	2.48257	-2.4809	1.17071e-10	down
SbTA04G082780	0.173704	0.170088	0.267135	0.779748	0.967277	0.538023	-1.86434	0.000343348	down
SbTA04G082930	23.7703	29.1298	34.6164	7.91879	12.5976	17.5177	1.22948	0.00288643	up
SbTA04G082950	2.53881	2.51592	1.57043	1.53228	0.922058	0.928474	1.01266	0.0281959	up
SbTA04G083140	8.29133	4.62878	5.54556	0	0.662962	1.72854	2.91812	0.0128888	up
SbTA04G083860	6.97979	2.78458	3.46792	0.903391	0.381853	0.477891	2.97688	1.90953e-05	up
SbTA04G084190	1.32781	1.46008	1.24948	3.25706	4.10925	2.74803	-1.29024	0.000376337	down
SbTA04G084450	6.73698	14.5594	5.10062	4.54944	2.72109	4.3403	1.21694	0.0418141	up
SbTA04G084650	1.1865	0.937047	0.607745	3.7099	1.98347	1.72384	-1.40027	0.00723313	down
SbTA04G084760	0.0531705	0.057168	0.176119	0.193711	0.552686	0.595621	-2.19604	0.0410164	down
SbTA04G084880	6.59089	5.70849	8.73252	15.6078	21.5679	18.3653	-1.36764	4.13002e-06	down
SbTA04G084970	5.23261	7.48755	6.69074	4.41543	2.66622	2.22452	1.10251	0.00825831	up
SbTA04G085020	0.212473	1.7776	1.42956	0.21771	0.110428	0.316712	2.43554	0.0284216	up
SbTA04G085180	10.652	11.3008	12.7367	0.15025	0.0979849	0.204381	6.29887	8.51272e-66	up
SbTA04G085290	0.476732	0.279586	0.314026	0.784535	1.05866	0.85744	-1.30936	0.00429378	down
SbTA04G085690	7.04289	15.4518	16.5856	4.73877	4.7926	4.56267	1.50134	0.00015307	up
SbTA04G085720	2.2568	1.60677	1.38387	0.204899	0.10393	0.077422	3.83369	1.45675e-18	up
SbTA04G085730	21.1766	15.7044	15.3039	2.23258	1.17329	1.33322	3.50858	2.96773e-28	up
SbTA04G085740	14.7484	15.4704	13.7023	5.40589	8.35067	5.39443	1.22857	7.64609e-05	up
SbTA04G085970	1.20727	0.714612	0.904008	2.15823	2.14937	1.62901	-1.03588	0.0102032	down
SbTA04G086150	0.716367	0.188078	0.165548	0.933181	1.3161	1.31841	-1.7096	0.0442173	down
SbTA04G086560	2.67914	1.88848	2.79259	0.947055	1.12952	1.09676	1.24436	0.000657917	up
SbTA04G087100	21.6829	15.3898	23.7473	5.87004	9.65935	9.64066	1.30051	0.000815772	up
SbTA04G087220	11.0895	22.8451	28.1232	1.18363	0.99061	4.03859	3.33623	8.97142e-08	up
SbTA04G087360	8.98828	13.2663	13.8338	2.77795	5.6442	4.30839	1.53144	3.45086e-05	up
SbTA04G087440	3.42476	3.28771	5.07392	11.1721	12.9077	11.2391	-1.54875	9.69803e-09	down
SbTA04G087460	3.88878	4.12677	6.45911	1.02367	1.36299	1.47835	1.93425	7.46241e-10	up
SbTA04G087770	11.895	13.6263	14.3196	5.44537	6.32247	6.32378	1.17088	8.3664e-09	up
SbTA04G087890	2.43778	1.82939	2.68609	0.693286	1.38593	1.04631	1.18267	0.00437135	up
SbTA04G087920	0.0533704	0.107593	0.147317	0.340268	0.490041	0.337502	-1.87705	0.00300486	down
SbTA04G087980	5.4261	2.90682	4.87033	2.12545	1.61712	1.80994	1.28992	0.00474738	up
SbTA04G088250	18.1215	10.9401	13.4012	5.69292	6.44673	3.46677	1.48384	0.000657917	up
SbTA04G088560	1.76185	2.54132	1.86994	0.610238	0.283734	0.591825	2.10207	1.06163e-05	up
SbTA04G088900	19.8653	12.9265	9.65556	43.0965	28.2403	42.6029	-1.38522	0.000400877	down
SbTA04G089770	0.948619	1.07093	0.733169	3.11041	2.43226	2.948	-1.58821	0.00286006	down
SbTA04G089780	0.55424	0.584449	0.623713	1.32025	1.69879	0.90896	-1.11974	0.0158385	down
SbTA04G089860	14.4331	7.16223	10.1131	35.6449	35.9677	34.7032	-1.71428	1.95661e-06	down
SbTA04G090000	1.50888	2.67682	2.24906	0	0	0	5.10011	0.0190641	up
SbTA04G090200	0.512416	0.671459	0.795609	2.10019	3.39555	4.8606	-2.35582	8.08087e-05	down
SbTA04G090420	37.4145	37.5892	31.6076	91.7639	131.991	89.9719	-1.52069	5.20878e-10	down
SbTA04G090500	0.340186	0.693871	2.30334	3.41737	3.41129	4.31697	-1.71043	0.0390961	down
SbTA04G090590	1.28241	0.969486	1.50442	0	0	0	7.82044	3.08136e-08	up
SbTA04G090830	0.582363	1.09987	1.06602	0.272187	0.238951	0.382117	1.65263	0.00338819	up
SbTA04G091420	2.15657	2.78245	3.03591	7.07115	9.97543	16.1314	-2.02663	3.35487e-05	down
SbTA04G091440	0.44137	1.2457	0.502551	1.05525	2.86741	4.60535	-1.9328	0.0393653	down
SbTA04G091590	20.4218	36.2856	30.6159	12.3043	14.906	15.2035	1.07201	0.000564392	up
SbTA04G091720	0.892153	0.431652	1.47756	5.60676	4.45131	5.9964	-2.48537	0.00108338	down
SbTA04G091760	24.9628	30.0992	37.4953	3.01236	4.74755	6.5733	2.7125	1.69744e-14	up
SbTA05G000350	0.796473	0.875816	1.73881	0	0	0	6.24279	0.000263417	up
SbTA05G000680	3.7212	5.50133	4.57085	0	0	0	8.48185	4.80874e-10	up
SbTA05G000900	5.27417	12.7951	9.77128	3.2364	3.80972	3.53715	1.42507	0.00142363	up
SbTA05G001140	1.40828	1.13562	2.91545	0	0	0	6.44675	0.00012791	up
SbTA05G001280	14.3207	16.9305	24.7727	0.829023	1.45073	0.723608	4.24162	2.63585e-25	up
SbTA05G003700	67.7609	32.5919	50.1662	6.1308	8.70716	4.7999	2.9791	5.23148e-16	up
SbTA05G003710	9.79104	8.71857	9.33744	2.72602	2.07406	2.21339	2.0327	2.10952e-13	up
SbTA05G004010	0	0	0	13.7905	30.5233	21.5539	-9.77049	5.0975e-13	down
SbTA05G004280	0.269018	0.867731	0.556926	2.2052	2.29699	3.72878	-2.2455	1.6364e-05	down
SbTA05G004840	9.64664	10.7362	22.6114	4.08448	5.13795	7.73523	1.36904	0.0104818	up
SbTA05G005340	1.25896	1.36356	3.01515	5.12624	5.2602	4.28174	-1.3456	0.00355778	down
SbTA05G005760	0	0	0.0670892	5.31292	5.22127	7.20195	-7.83227	1.37642e-08	down
SbTA05G005960	0	0	0.0336811	8.7242	7.63126	4.67387	-9.18154	1.82894e-15	down
SbTA05G005980	2.6128	1.29846	1.08181	7.13923	4.57914	3.06302	-1.52448	0.0116341	down
SbTA05G007060	0.742055	0.679246	0.747347	1.3426	1.6886	1.45669	-1.01904	0.013988	down
SbTA05G007070	2.30265	2.66708	2.91219	5.14782	8.57313	6.58101	-1.33296	0.000167461	down
SbTA05G007840	1.16951	0.719716	1.01942	0.273305	0.527851	0.350323	1.35888	0.0162628	up
SbTA05G008010	0	0	0	0.393786	1.04863	1.56234	-5.41285	0.0197873	down
SbTA05G008810	14.0082	11.6911	9.14154	25.5961	32.2078	24.3412	-1.20037	2.2296e-05	down
SbTA05G009840	0	0	0	2.66538	5.6975	3.12209	-7.9706	4.84139e-08	down
SbTA05G009880	11.2477	24.3717	19.5925	0.361569	2.61341	0.688568	3.93686	1.55461e-09	up
SbTA05G009920	10.1334	9.72562	8.95076	21.8522	23.7515	28.3681	-1.32682	2.83886e-10	down
SbTA05G010110	0.647714	0.507169	0.800658	1.74417	2.69309	1.94369	-1.67333	1.0822e-06	down
SbTA05G010120	10.1705	8.41722	11.1925	2.92527	2.92118	3.04656	1.77714	1.58304e-05	up
SbTA05G010130	5.08966	4.27406	4.99948	1.00706	0.547293	1.52209	2.25763	3.51993e-07	up
SbTA05G010240	0.488336	0.499808	1.58643	0	0	0	7.78115	4.18068e-07	up
SbTA05G010340	1.632	1.42191	1.55338	5.94572	4.21176	4.79925	-1.66215	8.07618e-10	down
SbTA05G010500	1.91558	2.0762	2.2003	0.337685	0.406797	0.535904	2.29623	1.22893e-09	up
SbTA05G010710	507.718	968.814	685.803	255.062	452.004	229.59	1.23981	0.0041025	up
SbTA05G010890	39.512	54.087	72.9845	17.6536	34.006	30.0405	1.05692	0.0185378	up
SbTA05G010980	192.598	145.237	159.281	263.128	380.142	383.731	-1.01172	0.000560032	down
SbTA05G011050	28.7232	81.754	43.0666	14.279	21.5457	29.4534	1.25959	0.0282577	up
SbTA05G011110	0.320412	3.66033	0.574879	0.109437	0.111019	0.260513	3.25786	0.00639559	up
SbTA05G011190	1.58845	1.14201	2.07607	0.104585	0.22877	0.228216	3.11	2.06779e-12	up
SbTA05G011790	3.78822	4.91419	18.0717	39.3786	74.1315	69.3677	-2.74339	1.19033e-05	down
SbTA05G011810	2.58205	4.99711	16.4333	32.9075	55.2124	50.0245	-2.49744	0.000180271	down
SbTA05G012270	116.957	53.3368	193.468	6.83632	10.4759	8.5953	3.84571	2.57193e-17	up
SbTA05G012280	33.0547	30.404	31.6177	0	0	0	12.2295	3.75407e-22	up
SbTA05G012480	4.17178	3.42257	3.48463	7.03763	8.06947	9.96921	-1.14613	2.70481e-05	down
SbTA05G013160	4.70559	12.8592	37.8118	0	0.271737	0	7.63131	2.32295e-05	up
SbTA05G013180	6.33861	6.33597	9.24028	2.34537	3.50026	3.00629	1.3343	0.000956919	up
SbTA05G013230	12.8053	17.1887	13.9337	7.55809	7.56015	6.2464	1.07463	1.00699e-06	up
SbTA05G013390	0.617287	1.04794	2.36751	11.4517	16.21	15.0038	-3.36826	9.02478e-13	down
SbTA05G014310	3.54072	4.05738	5.51132	1.20024	2.18613	1.61617	1.4157	0.000381093	up
SbTA05G014770	0.152164	0.736219	1.22855	0.0519717	0	0.0824787	4.02982	0.0140903	up
SbTA05G014820	13.1466	13.4888	18.6808	3.91367	5.47679	5.10185	1.67317	1.77514e-08	up
SbTA05G014910	0.392948	0.611103	0.511335	0.536847	4.14289	1.7648	-2.05689	0.0247581	down
SbTA05G015090	1.81227	2.72891	3.93554	0.833728	0.941888	0.942221	1.67111	8.59029e-06	up
SbTA05G015170	15.0161	16.6412	26.2239	0.401133	0.0435996	0.181884	6.65125	1.7099e-32	up
SbTA05G015590	14.8673	15.1078	25.924	8.58707	7.91544	11.7931	1.01314	0.0377832	up
SbTA05G015980	7.45823	9.40299	7.6013	16.0092	21.5729	20.1355	-1.20522	2.30677e-07	down
SbTA05G016170	1.14361	1.29945	1.72183	0.497126	0.3242	0.507172	1.69321	0.0273725	up
SbTA05G017150	6.8541	7.59137	4.10297	2.59486	1.84552	1.74568	1.62791	0.000109836	up
SbTA05G017780	0.483489	1.36458	6.20575	23.119	44.4772	53.7242	-3.87525	5.77495e-07	down
SbTA05G017850	6.13689	12.229	19.1059	4.27273	6.01103	6.20506	1.21093	0.0450011	up
SbTA05G018840	0.440829	0.888696	0.693584	1.98746	2.61187	1.19473	-1.47436	0.0367958	down
SbTA05G018890	2.84322	1.72619	1.85445	5.38418	5.80812	3.64159	-1.16826	0.00215346	down
SbTA05G018930	2.04925	5.11518	2.09127	0.302042	0.397739	0.903366	2.55058	1.16122e-05	up
SbTA05G019390	3.92547	2.7338	3.17675	0.731317	0.741886	0.773728	2.16155	0.000500713	up
SbTA05G019490	11.3563	8.50435	15.5462	5.05593	5.66281	6.19857	1.09885	0.00115457	up
SbTA05G019600	6.21778	5.56742	5.07084	2.42707	2.61603	2.55323	1.18402	1.07499e-07	up
SbTA05G019820	12.3555	9.72681	19.1515	23.8511	34.9931	39.9284	-1.22818	0.00234693	down
SbTA05G019870	0.70956	0.820953	0.536483	0.252888	0.176373	0.133777	1.93123	0.000997944	up
SbTA05G020270	9.52118	7.25671	15.2855	1.38471	0.957762	1.46501	3.11094	3.02958e-15	up
SbTA05G020470	45.2804	34.3906	31.7409	17.2639	12.2594	13.9271	1.39924	3.09431e-06	up
SbTA05G020770	34.9331	51.1049	61.1779	12.4151	30.7912	26.3555	1.1089	0.0366779	up
SbTA05G020820	21.3225	23.1653	23.1238	8.7758	12.0556	10.4453	1.14152	9.70832e-06	up
SbTA05G021490	34.9989	58.2342	38.3649	134.145	100.431	147.9	-1.50823	6.79954e-07	down
SbTA05G021910	37.4598	40.8745	14.8253	10.6656	12.1475	13.0825	1.41228	0.00251564	up
SbTA05G022040	4.32428	6.13461	6.23338	0	0	0	9.38769	1.34695e-12	up
SbTA05G022110	0.276421	0.371504	0.508668	2.09804	2.39441	1.99774	-2.44438	4.28789e-08	down
SbTA05G022380	17.9519	61.1281	39.9829	11.8492	19.4409	14.7075	1.39948	0.0101734	up
SbTA05G022540	27.0968	24.3511	22.3162	54.2687	77.898	64.7531	-1.38206	1.25677e-08	down
SbTA05G022650	0.46838	0.692442	0.646432	0	0	0	5.21865	0.0118667	up
SbTA05G022660	0.21371	0.413598	0.159273	0	0	0	5.8871	0.00142962	up
SbTA05G022690	0.297651	0.317448	0.262383	0	0	0	7.19901	8.5761e-07	up
SbTA05G022700	3.13231	2.89192	3.08251	0	0	0	9.3334	1.27284e-12	up
SbTA05G023350	29.8698	18.0721	22.2936	39.401	61.2108	47.3973	-1.03748	0.00346459	down
SbTA05G023640	0.556669	1.25979	0.78811	1.88904	2.27721	3.23149	-1.47382	0.0028307	down
SbTA05G023860	6.53867	5.20046	6.00796	0	0	0	8.31542	1.15178e-09	up
SbTA05G024040	1.16636	0.892553	0.581481	9.33329	5.15884	4.92868	-2.84063	8.85224e-13	down
SbTA05G024230	0.027628	0.100255	0.0800742	1.07574	3.74772	3.60907	-5.28736	1.09178e-15	down
SbTA05G024820	0	0	0	0.302614	0.537228	0.440225	-6.13934	0.000650909	down
SbTA05G025110	3.29652	1.70129	1.63788	3.96326	6.51054	6.78998	-1.35434	0.0193816	down
SbTA05G025570	0.0572432	0.0923202	0.308115	1.17309	2.02307	2.57532	-3.60941	4.53254e-07	down
SbTA05G025810	26.4717	27.7135	31.4532	0	0	0	11.6936	3.42444e-20	up
SbTA05G026330	6.06352	8.38206	6.52093	0	0	0	8.74152	8.49631e-11	up
SbTA05G026390	4.83123	4.18681	3.86787	11.7767	7.45987	7.95392	-1.03894	0.00120644	down
SbTA05G026460	0.764466	1.19555	1.40037	2.27872	3.29893	2.8378	-1.28978	0.00187657	down
SbTA05G026560	0	0	0.598144	134.128	107.43	99.9042	-9.12245	6.32092e-06	down
SbTA05G027210	3.71538	3.71099	5.4191	1.78812	2.2382	1.3731	1.28472	0.0030193	up
SbTA05G027470	4.07766	3.28817	2.82909	1.65622	1.37467	0.716837	1.49413	0.0493339	up
SbTA05G027570	7.13275	11.4511	10.305	33.1737	27.3807	13.9137	-1.33008	0.00224204	down
SbTA05G028060	12.8835	27.0269	30.8175	5.53311	6.09925	8.02044	1.87442	2.86057e-06	up
SbTA05G028220	17.5638	23.4213	24.9138	9.99511	10.1965	12.2085	1.05566	3.10544e-05	up
SbTA05G028230	0.597287	0.888031	0.77282	7.31863	9.35164	8.78177	-3.45546	8.41338e-39	down
SbTA05G028670	0.566023	0.677734	0.901923	3.26896	5.06344	5.13202	-2.61656	5.35907e-17	down
SbTA05G028770	0.49118	0.340491	0.906244	0.0117728	0.0358289	0.121442	3.35819	4.76562e-05	up
SbTA05G029510	12.7409	14.1352	13.9003	0	0	0	11.2179	1.3878e-18	up
SbTA05G029580	0	0	0	0.201809	0.0818901	0.0427025	-6.05075	0.00255544	down
SbTA05G029600	206.376	138.285	201.522	7.80136	8.63922	7.58398	4.54363	2.92903e-83	up
SbTA05G029630	12.7157	5.55927	5.7723	20.1455	17.2782	20.7602	-1.23514	0.00998058	down
SbTA05G029730	7.08634	4.4218	3.3532	10.4882	17.0703	11.7061	-1.36376	0.00171004	down
SbTA05G029740	151.235	48.7624	78.6886	314.767	229.825	335.841	-1.61705	0.00111626	down
SbTA05G029900	4.50169	3.16578	2.42739	11.478	6.63811	11.8883	-1.53568	0.000209675	down
SbTA05G029910	0.915419	0.676666	0.577559	1.45909	1.25739	1.73667	-1.00586	0.0149106	down
SbTA05G030560	3.16016	2.87595	3.06549	4.68748	13.1863	9.98389	-1.5831	0.00117056	down
SbTA05G030730	0.0445487	0.0598725	0.0122967	1.09553	0.416759	0.724412	-4.22318	2.04328e-07	down
SbTA05G030980	0.441593	1.42438	1.76385	0.390374	0.405016	0.22528	1.86815	0.0283978	up
SbTA05G031010	6.16709	7.64515	13.6438	1.50904	2.00924	2.14537	2.30308	8.78004e-08	up
SbTA05G031090	4.10903	6.98668	5.07478	11.8691	16.1816	15.1198	-1.3843	5.35746e-06	down
SbTA05G031800	44.2728	40.1326	63.4578	11.5511	14.1415	7.12425	2.20839	7.20117e-11	up
SbTA05G032290	0.968467	0.84471	2.12769	2.64624	3.30767	4.52096	-1.37985	0.0145501	down
SbTA05G032960	0.578001	1.06076	0.643681	1.57933	2.54826	1.66372	-1.30815	0.00894745	down
SbTA05G033030	3.4723	3.67679	5.34411	0.766685	1.38539	2.20531	1.53949	0.00440201	up
SbTA05G033190	47.0656	45.1536	54.2637	19.2538	18.3267	18.9844	1.40746	1.26652e-17	up
SbTA05G033200	32.644	32.3527	41.8561	1.29479	0.656751	0.456627	5.56089	7.77906e-37	up
SbTA05G033350	0	0	0	2.66675	3.26085	3.85425	-8.1539	6.33467e-09	down
SbTA05G033770	5.41802	11.0655	8.00877	18.2632	36.7384	24.2627	-1.66227	7.64452e-05	down
SbTA05G033870	16.8383	19.6632	15.8285	23.3453	53.2537	31.9783	-1.01831	0.0199854	down
SbTA05G034600	0	0.575536	0.42216	0.975089	4.5573	2.43172	-2.9411	0.0179822	down
SbTA05G034860	0.630344	1.10132	1.04396	2.15294	4.80492	2.73336	-1.76824	0.0252485	down
SbTA05G034870	3.24839	5.37678	5.09674	0.700729	1.06628	1.11205	2.2705	0.00359147	up
SbTA05G034930	0	0	0	1.79173	1.94745	1.42173	-5.79932	0.00252171	down
SbTA05G035120	0	0	0.0182791	0.512676	0.229449	0.358946	-5.68695	0.000921812	down
SbTA05G035350	0.385962	4.04604	4.31473	0	0	0.209206	5.22104	0.0127572	up
SbTA05G035480	0	0.0827826	0	0.701263	1.0671	1.33548	-4.98221	0.0107853	down
SbTA05G035660	14.1483	15.6027	19.7407	1.89764	3.52556	2.9415	2.58956	3.30477e-17	up
SbTA05G035670	2.96408	5.45686	6.71518	0.993281	0.930125	0.545652	2.65888	5.2501e-07	up
SbTA05G036400	1.19437	2.09621	2.67623	0	0.146059	0.0761639	4.68069	0.00012103	up
SbTA05G036550	21.7685	26.1869	22.1634	13.6512	12.6121	9.28474	1.02225	0.0310377	up
SbTA05G036790	0.795291	0.739975	0.506592	0	0	0	5.74556	0.00161662	up
SbTA05G036990	0.226256	0.364899	0.449662	28.5	21.6212	17.9707	-5.98425	8.06754e-78	down
SbTA05G037410	2.87444	3.72522	8.92608	11.3605	22.7291	13.7999	-1.59213	0.0129585	down
SbTA05G038640	0	0.0851145	0	1.73044	3.94976	4.57699	-6.66729	1.70963e-05	down
SbTA05G038860	2.8307	5.1213	4.05703	0.495808	0.414953	0.668816	2.95794	8.77853e-11	up
SbTA05G039000	5.02821	6.91338	6.97959	11.1198	16.4319	13.647	-1.08978	0.000329996	down
SbTA05G039410	1.54629	0.754708	0.471749	0.111187	0.0422976	0	4.31243	0.00174047	up
SbTA05G040350	6.70524	7.4744	7.02229	48.4978	30.3392	23.3035	-2.22644	1.72749e-08	down
SbTA05G041230	0	0	0	0.237577	0.258225	0.188516	-5.79932	0.00252171	down
SbTA05G041240	0	0	0	1.84062	4.37629	5.11182	-7.09906	9.92207e-06	down
SbTA05G041310	0.228633	0	0.126219	4.52921	4.7531	3.92438	-5.25613	2.06875e-17	down
SbTA05G041410	0	0	0	0.171235	0.260565	0.169843	-5.28296	0.0193231	down
SbTA05G042920	0.0308822	0	0	1.98299	1.21983	1.70741	-7.36441	2.18652e-07	down
SbTA05G043060	0	0	0	0.871356	2.98333	2.59281	-6.36583	0.000478297	down
SbTA05G043270	0	0	0	2.84896	6.90921	4.66256	-7.81299	1.36225e-07	down
SbTA05G043320	0.276826	0.510238	0.916944	1.891	3.20636	1.88635	-1.99401	0.00214105	down
SbTA05G043330	0	0	0	12.798	19.4745	25.5911	-8.29459	5.02024e-09	down
SbTA05G043340	0	0	0.107926	11.93	12.3282	10.8793	-8.12928	1.85355e-09	down
SbTA05G043420	11.1347	17.3198	15.972	0	0	0.0659606	9.23362	2.53756e-12	up
SbTA05G043540	0.0374704	0.0604313	0.186172	0.767883	1.44111	1.13738	-3.50352	7.92976e-05	down
SbTA05G044010	0	0	0.0559076	14.8503	18.492	13.65	-9.6122	1.13849e-17	down
SbTA05G044620	0.0628874	0	0	0.429585	0.915165	0.340873	-4.80365	0.0231473	down
SbTA05G044960	5.41991	6.24364	8.61663	2.27043	4.35784	3.50079	1.03062	0.0150761	up
SbTA05G045190	13.8295	15.199	19.8717	0	0	0	12.045	3.60224e-21	up
SbTA05G045340	0.348562	0.0936919	0.288639	2.85724	3.98548	1.38551	-3.48244	0.00079794	down
SbTA05G045350	0.405086	0	0	1.937	2.73696	1.97614	-4.14878	0.0239341	down
SbTA05G045370	0.312254	0.13639	0.107739	0.639902	1.55526	1.01552	-2.50927	8.42122e-05	down
SbTA05G045380	1.12411	1.73053	0.592367	2.02442	5.52368	4.20979	-1.74037	0.0148512	down
SbTA05G045890	8.88894	11.7789	11.3641	3.76396	4.75493	3.4375	1.45409	8.41324e-07	up
SbTA05G045900	10.2481	12.2357	13.0255	0.759742	2.22959	1.67937	2.94211	2.65926e-14	up
SbTA05G045980	0	0	0.130647	1.93991	3.7719	2.22345	-5.71294	0.000797081	down
SbTA05G045990	0	0	0.124115	4.50491	9.97094	5.19946	-7.21269	8.28422e-09	down
SbTA05G046220	0	0	0	1.00109	1.33869	1.37208	-8.40628	1.22652e-09	down
SbTA05G046350	1.27108	0.982275	0.745567	0	0	0	6.50817	4.92674e-05	up
SbTA05G046570	8.82675	8.62507	8.7228	0	0.00674636	0	11.7012	2.3248e-20	up
SbTA05G047090	14.6623	12.7431	12.6813	29.3799	29.4658	29.141	-1.1014	3.25466e-05	down
SbTA05G047280	1.121	1.40616	1.444	0	0	0	5.68014	0.00191354	up
SbTA05G047330	0	0	0.613418	62.5438	132.285	119.413	-8.96576	4.37439e-06	down
SbTA05G047420	1.02768	0.852724	0.80167	4.25273	3.03438	3.40681	-1.96031	1.078e-11	down
SbTA05G047500	0.418275	0.337291	0.519551	4.57158	8.4782	7.25505	-3.96828	3.59704e-06	down
SbTA05G047520	1.93655	1.41376	2.49558	8.79817	6.0627	4.12419	-1.66051	4.03624e-05	down
SbTA05G048220	0	0	0	1.11467	1.88463	3.34138	-8.73814	1.17806e-09	down
SbTA05G049650	0.207422	0.390279	0.51529	0	0.0239563	0.0499691	3.86726	0.00740647	up
SbTA05G050400	7.16404	15.3427	17.4758	3.02379	4.9443	4.50406	1.70755	7.4481e-05	up
SbTA05G050500	4.09955	5.47461	7.00579	14.8047	19.3524	16.3332	-1.57313	3.44567e-08	down
SbTA05G050550	110.602	139.844	87.5808	44.2275	32.1848	32.7003	1.66759	1.47188e-09	up
SbTA05G050870	2.56554	7.51308	5.81439	1.29133	0.982497	1.17105	2.24753	0.00279222	up
SbTA05G050900	0	0	0	0.633305	0.963687	1.34007	-5.27464	0.0219936	down
SbTA05G050970	1.62352	2.64683	3.30259	0	0	0	8.42887	1.36882e-09	up
SbTA05G051030	0.587772	0.947942	0.486725	6.22336	11.3028	6.05329	-3.50353	7.4873e-08	down
SbTA05G051040	0.655733	0.302156	0.310287	5.8871	11.8794	7.71794	-4.32954	7.52318e-13	down
SbTA05G051150	3.4965	4.11182	4.22247	0	0	0	10.4875	4.11116e-16	up
SbTA05G051560	7.91042	16.115	12.4115	0.568802	0	1.35402	4.28306	0.000102127	up
SbTA05G051760	3.75253	5.04331	4.68838	0	0	0	8.36324	8.76995e-10	up
SbTA05G052270	1.89245	2.99104	2.06858	0	0	0	7.20629	1.10536e-06	up
SbTA05G052460	1.86073	2.59875	2.31921	0.812435	0.677952	0.540686	1.78329	6.39179e-07	up
SbTA05G053020	0.346993	0.419716	0.52679	0.158021	0.0300571	0.0626944	2.47084	0.0430021	up
SbTA05G053110	0	0	0	0.732694	0.586802	0.489591	-7.01371	5.87897e-06	down
SbTA05G053170	9.56191	13.8687	12.8071	2.04574	2.8906	2.7132	2.27162	1.68748e-17	up
SbTA05G053240	7.1762	5.79641	9.53566	0.195431	0.185865	0.297225	5.07922	1.30662e-45	up
SbTA05G053340	0	0	0	5.08531	4.17863	3.06673	-7.38303	7.90037e-07	down
SbTA05G053410	2.01334	1.86405	1.35847	0.61125	0.232531	0.161675	2.47243	0.00708864	up
SbTA05G053520	0.0649776	0.0698628	0.304907	0	0	0	5.02733	0.0497719	up
SbTA05G053710	2.81437	1.53057	1.68016	0.0894186	0.2041	0	4.37155	6.19552e-05	up
SbTA05G053890	2.11063	2.02515	1.72566	4.70858	5.16543	4.77891	-1.2895	1.44858e-06	down
SbTA05G053970	2.2782	4.25436	4.36885	10.9756	12.0898	11.9587	-1.64294	4.44604e-05	down
SbTA05G054150	0	0	0	1.84062	2.45072	1.82565	-6.20174	0.000414824	down
SbTA05G054240	3.49805	3.29091	3.8019	0.796507	0.303007	0.395015	2.90683	1.28942e-06	up
SbTA05G054540	0.187548	0.151236	0	0.384342	0.779792	1.37238	-2.90286	0.0345791	down
SbTA05G054550	0.114705	0.246658	0.47493	1.20145	3.33849	1.57509	-2.82611	0.000237726	down
SbTA05G054570	0.55659	0.961771	1.31687	2.55282	5.95083	4.0513	-2.11162	9.74632e-05	down
SbTA05G054830	1.92156	3.3121	3.58024	0	0	0	9.20246	9.06708e-12	up
SbTA05G055000	0.0685435	1.03636	0.723689	1.07691	5.96703	2.73075	-2.39004	0.0270238	down
SbTA05G055280	0	0	0	2.40904	1.52741	2.44255	-7.0398	5.94943e-06	down
SbTA05G056160	0.89379	3.21561	5.01015	9.76878	10.0767	7.97508	-1.57448	0.0281834	down
SbTA05G056590	10.4787	9.71105	10.8142	0.427343	0.406424	0.0847737	5.14237	4.71873e-19	up
SbTA05G056600	7.36145	8.18229	8.81436	0.407725	0	0.107843	5.75526	4.3789e-11	up
SbTA05G056930	5.20953	3.7242	2.50882	0	0	0	8.96231	6.36396e-11	up
SbTA05G057030	0	0	0	4.81809	2.74934	4.65944	-7.80805	7.88533e-08	down
SbTA05G057250	0.146643	0.295628	0.197329	0	0	0	5.81044	0.00144245	up
SbTA05G057790	37.0957	56.5033	64.5398	117.23	182.281	202.291	-1.63518	5.43708e-06	down
SbTA05G057800	35.4266	30.8871	31.8436	77.7707	71.918	59.7412	-1.05656	6.03832e-06	down
SbTA05G057860	6.44288	6.6994	10.2212	0.602261	0.563967	0.661695	3.70938	9.37214e-23	up
SbTA05G057870	13.0961	16.2147	21.7201	0.963021	1.81248	1.28699	3.67055	1.47258e-26	up
SbTA05G057880	0.701201	1.27224	1.74196	0	0	0	6.09059	0.000515774	up
SbTA05G057890	0.178856	0.57691	0.414704	0	0	0	5.71697	0.00311622	up
SbTA05G057900	14.2629	19.494	22.621	0	0	0	8.55	3.60686e-10	up
SbTA05G058200	0.184432	1.24928	1.13017	2.34333	3.62331	2.33928	-1.66409	0.0411403	down
SbTA05G058250	0	0	0.0418836	4.28425	5.88835	5.37345	-8.32207	7.31961e-10	down
SbTA05G058430	1.72664	3.7129	2.32343	0.098289	0.598257	0.311967	2.92937	0.000419839	up
SbTA05G058560	0.0681281	0.0549375	0.0564159	0.651537	0.991429	1.10784	-3.92305	0.00542252	down
SbTA05G058710	6.35025	14.7898	9.63524	2.8021	5.00187	2.22345	1.64807	0.00139644	up
SbTA05G058900	26.9175	50.9349	40.4007	0	0	0	10.277	6.6084e-15	up
SbTA05G059310	0	0	0.111481	33.7194	29.1068	26.0751	-9.5357	1.31837e-25	down
SbTA05G059520	3.60505	6.03677	7.56448	1.58426	1.82855	1.7018	1.78033	8.97008e-08	up
SbTA05G059610	2.24436	1.56019	2.62756	7.29555	9.09034	6.79576	-1.81799	4.06503e-06	down
SbTA05G059690	0	0	0	4.92232	5.0434	4.99948	-9.3005	2.18173e-12	down
SbTA05G059790	8.83918	12.6286	12.0535	3.8066	7.14065	4.4787	1.14856	0.00425274	up
SbTA05G059820	1.61016	2.66588	2.14187	0	0	0	9.2334	4.85875e-12	up
SbTA05G060130	124.827	157.212	154.796	53.9582	61.0138	72.6769	1.25073	1.33709e-08	up
SbTA05G060140	14.2507	10.9144	19.183	0	0	0	10.0977	1.99873e-14	up
SbTA05G060460	6.08431	7.17996	8.23337	20.6796	31.622	25.2573	-1.8174	2.32025e-08	down
SbTA05G060470	4.19754	7.07739	8.16315	0.0868891	0.46276	0.206838	4.65558	8.85253e-13	up
SbTA05G060480	14.6039	15.8051	20.0493	0	0.798954	0	5.8855	5.00974e-06	up
SbTA05G060560	0.842856	1.83215	2.03318	0	0	0	7.68874	1.65024e-07	up
SbTA05G060630	0	0	0	10.6041	13.6322	10.7355	-8.04834	1.0616e-08	down
SbTA05G060770	0	0	0	0.963617	0.733158	1.72041	-5.29869	0.0218442	down
SbTA05G060960	1.02821	0.892916	1.53916	0	0	0	7.13613	1.88084e-06	up
SbTA05G061100	4.21016	4.19624	4.1976	8.62789	10.048	7.74076	-1.03239	1.89951e-06	down
SbTA05G061970	0	0	0.0212769	0.912683	0.614281	0.557085	-6.38952	3.2484e-05	down
SbTA05G062110	2.27094	3.4336	5.07743	0	0.0590136	0.123093	5.83051	5.75363e-08	up
SbTA05G062200	1.02099	1.71249	1.52185	0.111591	0.212256	0.354186	2.65241	0.00031341	up
SbTA05G062550	2.48423	3.085	2.01601	4.48002	6.09412	6.73272	-1.15992	0.00482205	down
SbTA05G062700	1.78093	2.74514	2.68851	0	0	0	9.52218	6.73551e-13	up
SbTA05G062800	1.42476	2.72622	3.3995	0	0	0	8.9706	7.97704e-11	up
SbTA05G062810	0.874158	2.11473	2.48833	0	0	0	7.33062	1.61086e-06	up
SbTA05G062910	0	0	0	1.25488	2.24257	2.54724	-9.16738	2.19315e-11	down
SbTA05G062960	1.81834	4.70658	2.89994	0.88941	1.68008	1.41148	1.26827	0.034686	up
SbTA05G063130	0.393364	0.195202	4.71069	0	0	0	8.12865	0.00881342	up
SbTA05G063370	0.409513	0.858587	1.01734	3.24497	3.57565	3.01881	-2.05569	0.00061699	down
SbTA05G063420	0.187241	0.280407	0.487304	0.657794	2.19653	1.39188	-2.11913	0.00564541	down
SbTA05G063710	0	0	0.081298	5.63337	6.9734	6.56318	-7.78223	1.58509e-16	down
SbTA05G063950	0.692675	1.46823	1.24552	0.0811144	0.24686	0.107273	2.97175	7.92999e-06	up
SbTA05G064180	2.16176	9.99441	9.54731	0	0	0	7.91413	2.9158e-07	up
SbTA05G064320	0.128593	0.13826	1.38431	4.97769	8.822	6.97019	-3.61656	2.74489e-05	down
SbTA05G064570	48.5331	27.6257	20.1933	0	0	0	10.3524	1.50224e-14	up
SbTA05G064860	0.353629	0.293803	0.230719	0.0292806	0.0334167	0.046468	3.02738	0.000270173	up
SbTA05G065400	0.351438	0.598278	0.485035	0.106697	0.081179	0.0211658	2.85109	0.00189149	up
SbTA05G065530	0	0	0	0.853203	0.757342	1.16597	-7.34209	1.00248e-06	down
SbTA05G065540	0	0	0	7.28372	3.55508	6.54294	-8.44694	2.26236e-09	down
SbTA05G065650	0.9135	0.873048	0.392237	0.0924464	0	0.0733557	3.81764	0.00194937	up
SbTA05G065700	6.74779	8.87663	8.1885	0	0	0	10.2651	2.44177e-15	up
SbTA05G065800	4.9802	3.41485	3.94016	7.84405	10.6337	6.94636	-1.00647	0.00260914	down
SbTA05G065900	0	0	0	0.168611	0.256572	0.111493	-5.72234	0.00455046	down
SbTA05G066140	1.01999	1.54905	1.02764	1.37029	4.29396	3.35409	-1.29622	0.0372429	down
SbTA05G066170	2.70105	2.51975	4.29797	6.36737	11.726	5.51179	-1.27557	0.0176455	down
SbTA05G066180	2.22047	2.95442	4.32104	6.37058	9.80938	7.7029	-1.29594	0.0127844	down
SbTA05G066410	0.236596	0.281639	0.298548	3.30934	5.14115	4.22594	-3.91928	6.759e-36	down
SbTA05G066520	1.48738	0.71964	1.49696	0.187574	0.451927	0.297679	1.9988	0.00255678	up
SbTA05G066820	27.7584	29.9718	39.9617	58.4004	86.3515	71.1136	-1.11068	0.000118477	down
SbTA05G066900	4.76896	6.48786	9.69816	1.50696	1.88844	1.30127	2.18912	2.10209e-08	up
SbTA05G066910	0.324419	0.732501	1.50442	2.74798	3.43965	3.86864	-1.93239	0.00689079	down
SbTA05G066940	4.21016	4.34562	9.83158	1.38046	1.48794	2.28206	1.8618	0.00302017	up
SbTA05G067010	6.70648	8.90687	10.0995	0.0128866	0.156875	0.0818039	6.64033	1.98302e-49	up
SbTA05G067020	0	0.0626231	0	0.95488	1.45302	1.34701	-5.65671	0.000815923	down
SbTA05G067040	0.759215	1.53055	1.0845	2.02262	4.26154	2.96297	-1.42202	0.00436154	down
SbTA05G067060	0.98856	2.56058	1.46358	0.0409265	0.124554	0	4.9156	3.20219e-07	up
SbTA05G067340	1009.81	1215.26	1414.37	0.344728	0.577022	1.47712	10.5803	5.92054e-134	up
SbTA05G067850	0.564261	0.995339	1.31416	0.0481809	0.256605	0.191156	2.52377	0.00619827	up
SbTA05G068330	178.402	264.234	329.684	45.2647	94.2345	43.2192	2.11216	2.39626e-07	up
SbTA06G000020	0.883582	0.316671	0.650384	0	0	0	4.92098	0.0403224	up
SbTA06G000530	7.91683	6.02985	3.51886	25.6973	13.08	17.1887	-1.63998	0.000180271	down
SbTA06G000780	4.62492	8.97836	13.1207	12.7542	28.0433	27.6685	-1.32896	0.0330547	down
SbTA06G000790	17.4862	21.7745	13.9876	8.45077	6.42968	6.18983	1.37962	0.00013607	up
SbTA06G000940	0	0	0.206858	3.75409	4.93354	1.62483	-5.41876	0.00328139	down
SbTA06G001130	4.41083	2.07133	2.36341	5.45892	8.81915	7.25689	-1.24804	0.00985143	down
SbTA06G001160	19.1709	16.4429	21.9366	0.238103	0	0	8.09056	2.0682e-09	up
SbTA06G001170	67.8192	76.6089	84.8376	0	0.0483839	0	11.9883	2.89674e-21	up
SbTA06G001250	32.7641	38.1684	20.4541	105.251	127.379	100.934	-1.83158	8.61929e-10	down
SbTA06G001370	0.793492	0.959791	1.23202	2.8231	2.50877	2.00714	-1.25743	0.000367747	down
SbTA06G001580	17.7137	19.8046	22.9088	10.2216	7.79236	7.80624	1.26264	2.72646e-08	up
SbTA06G001600	0.270545	1.00355	1.43382	0.0492825	0.206228	0.254185	2.41321	0.014868	up
SbTA06G001670	36.6289	58.4492	32.4779	18.6518	23.7721	20.5638	1.05073	0.00210224	up
SbTA06G001880	3.24888	2.16575	3.96379	0.828544	0.652902	0.493084	2.29391	3.46971e-08	up
SbTA06G002540	2.49154	6.02743	3.12705	12.4191	12.403	14.8134	-1.73598	1.09029e-05	down
SbTA06G002920	0.222047	0.447639	0.367748	0.606722	2.5389	2.76823	-2.47951	0.0421362	down
SbTA06G003280	47.4825	31.811	32.7664	18.6749	14.5825	10.7889	1.39051	0.000122122	up
SbTA06G003340	2.14117	5.84391	9.54731	20.4769	28.7623	21.2478	-1.97135	0.000743598	down
SbTA06G003390	2.68324	15.2116	4.98255	0.999775	0.380334	0.308512	3.81165	5.77495e-07	up
SbTA06G003470	0	0	0	17.1834	21.2449	19.0889	-10.1185	8.14309e-15	down
SbTA06G003850	0	0	0	0.333862	0.50803	0.264918	-5.78233	0.00323191	down
SbTA06G003860	0	0	0	3.75527	4.69005	4.21669	-8.9507	2.74528e-11	down
SbTA06G003960	13.6256	20.8763	42.1239	1.24102	5.1932	11.8169	2.07654	0.041853	up
SbTA06G004250	17.7526	4.70215	20.4235	36.3509	55.3592	32.2156	-1.49125	0.0264751	down
SbTA06G004300	2.04807	1.87675	5.70466	0	0.290303	0.403684	3.75923	0.000377258	up
SbTA06G004310	21.8399	25.0742	30.0634	0.942586	0.741886	0.851101	4.96502	2.53214e-78	up
SbTA06G005040	0	0	0	20.1453	21.761	17.9586	-9.37772	1.4127e-12	down
SbTA06G005120	0.635409	0.271263	0.417843	0.0255323	0.0194259	0.101299	3.18621	0.00324999	up
SbTA06G005880	1.3904	2.6228	6.72318	0.440971	0.645207	0.968976	2.405	0.000838067	up
SbTA06G005950	1.2271	7.98683	3.77426	0	0.364435	0.0950193	4.76883	4.88129e-05	up
SbTA06G006140	8.59236	8.9605	16.0493	0.882624	0.503651	1.64584	3.49765	7.08772e-13	up
SbTA06G006170	29.8017	29.6979	29.1445	14.8208	14.6079	13.4641	1.08316	7.22156e-11	up
SbTA06G006320	3.79457	5.85447	3.72345	9.3794	8.02539	11.4372	-1.07616	0.00176632	down
SbTA06G006490	3.00103	3.77354	5.15976	0.694916	1.34823	1.15797	1.9197	3.27416e-06	up
SbTA06G006950	0	0	0	1.95461	5.41745	6.8686	-8.14858	5.41928e-08	down
SbTA06G007360	0.132639	2.67395	5.49181	0	0	0	6.64412	0.00161662	up
SbTA06G007370	0	2.55671	2.4465	0.196893	0.0749019	0	4.29511	0.0477567	up
SbTA06G007650	0.522618	0.437041	0.176315	0.0264445	0.02012	0.0209836	4.1225	0.0024844	up
SbTA06G007670	97.9425	50.7982	83.624	131.376	230.223	124.034	-1.02333	0.0352448	down
SbTA06G007700	8.23235	7.43035	13.8072	0.513825	0.781876	1.83473	3.25543	1.39445e-10	up
SbTA06G007760	0	0	0	42.2166	66.3677	55.7596	-12.2993	7.2162e-22	down
SbTA06G007770	0.010882	0.00877512	0.036045	0.104069	0.135737	0.165157	-2.81896	0.0358323	down
SbTA06G008090	10.6209	17.1203	16.6888	18.8365	45.3927	34.9661	-1.1281	0.0169464	down
SbTA06G008450	0.911443	2.11305	1.32082	4.04695	5.64497	3.17006	-1.52708	0.00287872	down
SbTA06G008830	0	0.0982623	0.201813	0.443943	0.548875	1.01277	-2.68067	0.0447892	down
SbTA06G009110	184.607	965.465	821.125	23.518	39.7974	22.3615	4.54997	1.30197e-16	up
SbTA06G009160	0.0621486	0.0250579	0.128661	0.594353	0.484507	0.505303	-2.83624	0.00835909	down
SbTA06G009170	4.3455	4.61073	7.42417	1.15612	1.14113	1.61161	2.09662	8.15149e-09	up
SbTA06G009500	0	0	0	0.646638	10.6597	8.03863	-7.96187	4.8854e-06	down
SbTA06G009580	4.23769	3.91619	2.65517	1.81884	1.40333	1.66684	1.18327	0.00106456	up
SbTA06G009760	6.83284	6.93183	23.5453	32.5221	69.1918	56.3912	-2.05232	0.00156583	down
SbTA06G010140	3.79437	4.56877	5.27952	2.11586	2.29401	2.29454	1.05759	2.80717e-05	up
SbTA06G010150	2.38448	4.77957	3.66703	17.8707	20.4659	22.5999	-2.45471	2.51103e-14	down
SbTA06G010230	0.759586	2.8224	2.59001	4.55795	13.2212	9.38085	-2.10992	0.000703407	down
SbTA06G010280	0	0	0.0850103	135.344	128.798	113.516	-11.8992	5.72913e-21	down
SbTA06G010860	1.45929	2.68447	4.19171	0.186909	0.474024	0.296622	3.12799	6.89884e-06	up
SbTA06G011230	2.07993	2.29943	1.07416	0.274994	0.650926	0.739477	1.73592	0.00212473	up
SbTA06G011640	0.560189	0.632421	0.432959	1.22453	1.82452	1.21457	-1.36113	0.0333262	down
SbTA06G011790	9.91021	13.6273	22.1327	4.17743	6.92427	5.94883	1.4501	0.00065303	up
SbTA06G012410	0.467731	0.276593	0.490607	1.57624	1.42615	1.21693	-1.74038	0.00165347	down
SbTA06G012550	3.99503	4.89806	5.43495	13.1438	23.5601	12.5066	-1.74516	1.22641e-06	down
SbTA06G012810	10.5598	15.1078	13.2577	0.232692	0	0	7.55944	4.23046e-08	up
SbTA06G013020	0.766697	0.836461	0.7544	0.369693	0.346908	0.449802	1.04789	0.00665542	up
SbTA06G013100	0.164344	0.172282	0.163309	0	0	0	5.61203	0.00245213	up
SbTA06G013120	0.289216	0.425283	0.577607	2.04536	1.14946	1.30945	-1.75566	0.000377392	down
SbTA06G014170	12.5615	8.97836	11.7023	0	0	0	8.54877	3.22402e-10	up
SbTA06G014590	2.67516	3.3811	7.9659	1.3575	1.78193	2.4621	1.35023	0.0264	up
SbTA06G014600	2.5445	3.26048	8.05304	1.57148	1.77535	2.11606	1.37113	0.0419744	up
SbTA06G014750	7.56456	8.60057	7.97604	4.94269	4.1513	3.15798	1.02058	0.00158312	up
SbTA06G014760	7.0803	5.33872	11.117	16.9594	27.2404	25.3194	-1.53053	0.000290009	down
SbTA06G015260	0	0	0	0.595588	0.712087	0.607623	-5.96118	0.00121279	down
SbTA06G015270	3.53443	1.11362	1.45372	1.05529	0.413618	0.583619	1.62531	0.044378	up
SbTA06G015350	0.412519	0.498974	0.366001	0	0	0	6.12336	0.000266573	up
SbTA06G015610	1.62459	2.6201	3.97081	5.08342	8.71586	5.25513	-1.18082	0.0275942	down
SbTA06G016580	4.97911	4.21765	3.51395	10.1731	7.75872	8.51966	-1.0201	0.00014145	down
SbTA06G016660	2.33858	8.65753	10.8271	1.45226	1.87839	2.99614	1.80666	0.0335657	up
SbTA06G016920	0	0	0	11.9828	11.0788	7.46218	-9.11598	1.46445e-11	down
SbTA06G017030	0.692731	0.406261	1.87737	0.0860373	0	0.13654	3.79767	0.0212955	up
SbTA06G017330	0.78172	0.932945	1.73485	3.37484	7.3781	7.22021	-2.34962	2.27638e-06	down
SbTA06G017490	1.00579	1.70162	1.17583	2.85598	4.40739	2.62966	-1.31376	0.00185425	down
SbTA06G017510	1.63351	1.20169	3.58343	5.16816	5.12369	5.1572	-1.23308	0.034427	down
SbTA06G018190	2.1036	0.21204	0.870982	0	0	0	5.28802	0.0323942	up
SbTA06G018210	33.2445	10.6866	17.9299	166.38	173.283	126.223	-2.86822	1.99718e-11	down
SbTA06G018300	0.551036	0.177739	0.638827	27.1017	32.0756	21.8635	-5.87451	4.4926e-31	down
SbTA06G018720	0.46838	0.755391	0	10.2384	6.81608	14.2173	-4.64516	0.000254438	down
SbTA06G018800	0.33659	1.16552	2.32818	4.73375	6.68873	6.18165	-2.17095	0.00119442	down
SbTA06G019130	1.44247	0.908741	1.30647	0.338715	0.491987	0.41537	1.57713	0.00311588	up
SbTA06G019400	44.2798	70.9224	98.788	10.0825	20.2456	20.9496	2.08732	1.14503e-06	up
SbTA06G019440	0	0	0	1.89992	1.92737	1.67508	-6.17015	0.000445879	down
SbTA06G019580	0	0.0839324	0.0861909	19.3393	16.9861	19.4077	-8.23489	6.39104e-13	down
SbTA06G020510	0.0891269	0.682772	0.184512	0	0	0	5.10662	0.048156	up
SbTA06G020600	1.19595	1.08495	0.935333	2.7005	2.24457	1.71066	-1.01057	0.00874223	down
SbTA06G021010	0.416724	0.369645	0.310575	0	0	0	5.40295	0.00588452	up
SbTA06G021110	5.8571	8.64688	13.8044	0.861752	1.77963	1.75833	2.6989	4.48533e-07	up
SbTA06G021770	0	0	0	4.55042	7.61669	10.1101	-7.08937	6.84642e-06	down
SbTA06G022010	0	0	0.344764	6.82562	9.0881	5.86744	-5.76527	0.000516472	down
SbTA06G022580	0.535447	1.56914	1.12471	4.06802	3.97748	3.12885	-1.7554	7.8676e-05	down
SbTA06G023220	1.51141	1.11722	0.709228	0	0	0	7.73621	9.76396e-08	up
SbTA06G023300	0	0	0	0.75333	1.40685	1.84763	-7.34725	1.99138e-06	down
SbTA06G023580	0.191213	0.142331	0.328862	0	0.0152891	0	5.21614	0.00361306	up
SbTA06G024020	85.8851	65.8015	84.6746	165.481	206.922	188.665	-1.21128	5.45278e-08	down
SbTA06G024070	1.23712	2.83931	3.99926	0.357533	0.593509	0.567401	2.43113	2.67269e-05	up
SbTA06G024440	0.281783	0.194765	0.366678	0	0	0	5.0735	0.0214018	up
SbTA06G024460	8.56467	6.12668	6.29154	0	0.0717954	0.074877	7.08974	2.94582e-09	up
SbTA06G024580	2.31099	1.84055	1.58294	4.28767	5.10094	5.62917	-1.35975	2.77598e-05	down
SbTA06G024800	0.569361	0.567865	0.595553	1.08491	1.30825	1.21822	-1.02818	0.00807952	down
SbTA06G024970	1.38488	0.403931	0.292801	0	0	0	7.83625	8.29854e-07	up
SbTA06G025080	1.76331	0.799826	1.00387	0.150565	0	0	4.73828	0.0162738	up
SbTA06G025100	9.5451	7.82426	10.7131	0	0	0	9.16089	5.51542e-12	up
SbTA06G025110	9.63525	14.1006	14.7756	0	0	0	7.43892	2.74668e-07	up
SbTA06G025200	0	0	0.049252	1.70641	1.11283	1.28955	-6.15963	8.88592e-05	down
SbTA06G025800	0.295222	0.769126	0.63938	1.30307	3.09231	1.67407	-1.79703	0.004009	down
SbTA06G026800	12.4502	8.91989	18.3198	8.24308	5.62458	6.07365	1.03135	0.025483	up
SbTA06G026910	0.577208	0.744725	0.334585	0.0788583	0	0	4.5663	0.0261611	up
SbTA06G026920	0.535569	0.375544	0.327802	0	0	0	6.41819	7.62573e-05	up
SbTA06G027800	0.0930942	0.187675	0.61672	2.48012	4.11263	2.37165	-3.26859	5.47958e-06	down
SbTA06G028870	1.33799	1.31597	0.780615	0.429294	0.42145	0.670297	1.20536	0.0157351	up
SbTA06G028990	0.0442564	0.392566	0.0732962	1.63251	2.11613	1.0555	-3.16903	0.000682091	down
SbTA06G029010	2.71796	3.76405	4.15891	0	0	0	8.17738	3.39559e-09	up
SbTA06G029110	3.83956	34.1698	29.4007	6.95202	8.03023	5.91759	1.71453	0.0442327	up
SbTA06G029120	9.57491	9.38641	8.39525	22.5716	27.3212	19.6404	-1.31138	1.36965e-06	down
SbTA06G029160	6.85174	4.60429	6.85587	0	0	0	7.68827	6.85514e-08	up
SbTA06G029170	3.10178	3.46887	4.74337	0	0	0	9.64914	2.7869e-13	up
SbTA06G029180	5.34361	9.66901	10.9005	21.3672	21.405	19.3567	-1.2237	0.00194417	down
SbTA06G029230	0	0	0	2.17179	3.06871	0.984745	-5.79076	0.0043558	down
SbTA06G029240	0	0	0.0218128	3.49078	5.06542	5.59695	-9.12863	6.95857e-12	down
SbTA06G030330	0	0	0	3.71644	4.65725	3.9898	-7.29088	1.06228e-06	down
SbTA06G030460	17.2628	12.8287	13.5887	3.9215	6.07984	7.19211	1.37866	3.2484e-05	up
SbTA06G030790	0.0332332	0.66997	0.660479	0	0	0	6.03745	0.00635403	up
SbTA06G030830	3.26092	3.09704	3.99048	0	0	0	8.84289	3.98073e-11	up
SbTA06G030870	0	0	0	0.404149	0.461238	0.721553	-5.44705	0.0114987	down
SbTA06G030900	100.592	103.585	67.222	20.8892	19.4484	19.8469	2.20972	1.51987e-17	up
SbTA06G031080	0	0	0.171719	10.8601	13.1127	12.8138	-7.64626	3.9344e-29	down
SbTA06G031260	1.72652	3.20821	2.92157	6.46098	7.80281	9.03286	-1.5318	0.000238647	down
SbTA06G031710	0.545024	0.21975	0.812389	5.36122	7.93143	5.37671	-3.53624	5.16895e-12	down
SbTA06G031900	0.585857	0.629903	0.719624	1.18726	1.77618	1.27023	-1.09651	0.00212272	down
SbTA06G032200	0.887989	0.650965	1.20327	0.110288	0.0839117	0	3.91173	0.0286735	up
SbTA06G032210	0.361645	1.03689	0.565671	0.0548978	0.0417684	0	4.43812	0.0070089	up
SbTA06G032340	0	0	0	1.44543	3.57414	2.43724	-6.84193	2.93114e-05	down
SbTA06G032720	0	0	0	0.0253113	0.423673	0.140591	-6.0175	0.0091059	down
SbTA06G033720	0.0695328	0.0373802	0.019193	0.66497	0.578212	0.40202	-3.70607	0.000146574	down
SbTA06G034030	2.46234	2.34819	1.7908	0	0	0	8.95372	2.26253e-11	up
SbTA06G034170	1.58167	6.19497	5.17665	0	0	0	8.10644	5.79032e-08	up
SbTA06G034180	4.36902	3.52312	8.7182	0.0414512	0.0315377	0.0328913	7.34497	4.76401e-13	up
SbTA06G034200	1.91922	1.80031	3.63263	0	0.284993	0.0849214	4.26404	2.07105e-07	up
SbTA06G034220	3.26903	2.73557	5.26084	0	0.128227	0.200596	5.04453	1.18616e-08	up
SbTA06G034230	2.59887	2.19549	3.75761	0	0	0	8.38047	1.35497e-09	up
SbTA06G034250	0.933329	0.841168	0.81834	0.225021	0.0570681	0.0595176	3.04218	0.0108574	up
SbTA06G034410	0.376948	0.521084	0.133777	0	0	0	4.94544	0.0444875	up
SbTA06G034840	0.901728	0.550269	0.746708	2.13093	2.25461	2.2457	-1.56549	5.18686e-05	down
SbTA06G034870	2.17	7.97612	6.8117	12.755	16.1042	14.0053	-1.30753	0.0297162	down
SbTA06G035040	0	0.0686719	0	0.930767	2.21301	2.7696	-6.18381	0.000169926	down
SbTA06G035050	0	0.0270992	0	0.183649	0.104796	0.546467	-4.70059	0.0454229	down
SbTA06G035110	3.9733	5.82063	7.074	0.180944	0.275339	0.358946	4.37737	2.60236e-12	up
SbTA06G035120	11.9526	13.3612	14.192	0.604802	0.657367	0.342791	4.66349	3.2202e-29	up
SbTA06G036110	10.565	10.3909	11.6857	5.1906	4.51338	4.67667	1.21866	5.40168e-12	up
SbTA06G036130	0	0	0	0.735696	1.49266	0.972952	-6.17987	0.000609164	down
SbTA06G036380	0.339213	0.303929	0.561794	0	0	0	5.68369	0.00237954	up
SbTA06G036950	0	0	0.0361149	6.19669	7.84269	6.28814	-8.9206	1.58074e-11	down
SbTA06G037140	7.38927	5.49375	3.21137	8.05471	19.0932	11.7885	-1.2365	0.0309695	down
SbTA06G037350	16.6145	17.5446	19.1086	0.900742	1.64477	1.57242	3.69926	1.82204e-19	up
SbTA06G037360	15.1036	16.7606	19.6786	0.851888	2.08848	1.42705	3.5684	7.55626e-23	up
SbTA06G037370	1.88099	1.70941	1.73069	0.0815811	0.12414	0.0647343	4.31826	3.51803e-10	up
SbTA06G037410	1.62265	1.10188	1.23761	3.09195	3.28459	3.2404	-1.25183	0.00267147	down
SbTA06G037910	0.86888	0.700653	0.899384	0	0	0	5.19141	0.012596	up
SbTA06G037920	4.45594	2.61325	6.70892	0	0	0	5.77286	0.00210224	up
SbTA06G038430	0	0	0	2.26125	2.77183	2.09334	-7.29386	1.08221e-06	down
SbTA06G038450	3.76174	2.12102	1.59403	0.82309	1.09974	1.03543	1.37301	0.00687886	up
SbTA06G038810	0	0	0	12.7385	16.4854	13.7922	-9.96571	2.65926e-14	down
SbTA06G038820	0	0	0.0352599	9.48219	15.6239	15.1405	-9.94249	4.07326e-14	down
SbTA06G039040	1.31764	0.66408	1.77307	7.87572	7.7042	11.0703	-2.80135	1.43058e-06	down
SbTA06G039830	65.0003	44.2017	28.8925	162.031	101.024	121.1	-1.43518	0.000444831	down
SbTA06G040560	4.27665	5.08473	5.0239	1.22291	0.775362	0.894896	2.35693	6.19885e-20	up
SbTA06G040670	0	0	0	1.92723	2.19947	2.67619	-7.29077	1.16661e-06	down
SbTA06G041020	6.39952	7.69843	8.75697	0	0.02181	0	9.81133	4.25321e-14	up
SbTA06G041280	1.35571	0.637717	0.654878	2.31522	3.64046	2.02083	-1.56805	0.0238209	down
SbTA06G041530	0.11559	0.0932102	0.191437	2.68463	2.76348	3.0074	-4.36307	3.44861e-05	down
SbTA06G041540	0.203921	0.164439	0	0.835791	1.37779	0.994794	-3.12715	0.0473848	down
SbTA06G041590	4.20146	2.8834	4.73759	0.854899	1.3938	0.775267	1.99073	0.00117056	up
SbTA06G041720	1.21526	1.35688	1.23857	0	0	0	6.03442	0.000377586	up
SbTA06G041990	0.669575	0.456869	0.682419	0	0	0	5.81886	0.00116277	up
SbTA06G042600	123.374	65.4452	148.233	18.8673	21.2944	20.0088	2.52235	8.23978e-14	up
SbTA06G042660	0	0	0	0.43879	1.44668	0.928474	-5.74337	0.00556388	down
SbTA06G042670	0	0	0	1.56978	1.39341	1.07953	-7.73467	8.12795e-08	down
SbTA06G042820	2.01061	2.16177	2.14426	8.11583	6.11151	4.98677	-1.56484	4.75837e-07	down
SbTA06G043040	5.96468	5.9568	6.64902	0.501474	0.333849	0.447657	3.90669	1.76061e-20	up
SbTA06G043690	1.24901	3.223	1.24115	0	0	0	5.20078	0.0191437	up
SbTA06G043820	0.0331597	0.053479	0.0823772	0.362422	0.620427	0.467318	-3.05314	0.0093029	down
SbTA06G043970	38.5648	37.7102	56.5556	1.59383	4.50411	3.10753	3.87657	1.07359e-23	up
SbTA06G044160	1.04196	1.22802	1.99115	0.219004	0.24994	0.347557	2.40693	0.0218651	up
SbTA06G044300	26.1405	54.245	40.7638	13.8777	14.6936	18.9435	1.3789	0.000206053	up
SbTA06G044380	0	0	0	2.3119	0.753852	3.14483	-5.70037	0.0078912	down
SbTA06G044870	1.10899	1.27366	1.1688	0.275474	0.314387	0.218587	2.17029	0.000427643	up
SbTA06G044970	0.0124746	0.015089	0.02066	0.0852138	0.0972509	0.0676167	-2.3299	0.0430021	down
SbTA06G045210	1.48951	1.87675	0.69381	9.92047	10.6444	7.46816	-2.75268	4.67393e-09	down
SbTA06G045370	26.8264	36.8449	46.7509	54.9045	98.8387	90.0223	-1.11183	0.00436021	down
SbTA06G045670	7.59769	8.63304	11.0388	0	0	0	9.30949	2.21762e-12	up
SbTA06G045960	3.44056	2.10473	3.88064	4.94362	7.46094	7.84548	-1.07435	0.034934	down
SbTA06G046190	1.01813	1.67187	1.19567	3.36364	2.40525	2.70916	-1.08574	0.00485188	down
SbTA06G046480	0	0	0.028797	0.237551	0.578361	0.452389	-5.25399	0.00497372	down
SbTA06G046490	0	0	0	0.29114	0.664533	1.50162	-5.55936	0.0154315	down
SbTA06G046500	0	0	0.14432	7.6193	16.8477	8.69095	-7.62981	1.11605e-07	down
SbTA06G046830	3.64577	2.39547	3.07492	0	0	0	7.76223	4.28849e-08	up
SbTA06G047240	0.289782	0.350514	0.679899	3.36516	4.21703	2.25138	-2.85068	3.76381e-07	down
SbTA06G047380	1.26798	0.786524	0.888459	0.222092	0.135181	0.105737	2.73371	0.000433943	up
SbTA06G047810	0.163838	0.102758	0.120598	0.572026	0.643368	0.710452	-2.29666	0.000187592	down
SbTA06G048030	0.444094	0.805751	1.19518	11.8311	15.8104	15.6465	-4.0922	3.04044e-19	down
SbTA06G048150	2.00185	2.42139	2.89035	0.0350631	0.133387	0.0278224	5.196	1.95714e-13	up
SbTA06G048740	19.0456	13.9271	17.1581	0	0	0	11.6567	7.80106e-20	up
SbTA06G048790	0	0	0	0.389294	1.18476	0.432464	-6.16061	0.00126641	down
SbTA06G049080	0	0	0	0.0990816	0.301541	0.550346	-5.74477	0.00853198	down
SbTA06G049540	5.42858	3.50203	4.22122	12.4634	7.94119	8.55476	-1.09985	0.00159583	down
SbTA06G049560	2.14904	4.79896	11.2251	14.906	23.1117	18.9962	-1.61947	0.0224104	down
SbTA06G049680	3.11916	2.13959	1.55982	4.87017	5.64234	4.611	-1.11379	0.0059201	down
SbTA06G050200	1.27651	1.95369	3.02018	0.0711826	0.35203	0.0564831	3.69986	8.79235e-07	up
SbTA06G050380	5.31281	2.40332	4.50677	2.1244	0.404082	0.421426	2.13963	0.0446808	up
SbTA06G050700	13.4222	18.4	13.1525	0	0	0	9.33608	1.9053e-12	up
SbTA06G050710	0.875222	1.19098	1.49482	0	0	0	6.70983	1.67106e-05	up
SbTA06G051620	0.0401111	0.032345	0	5.15118	7.21304	4.91362	-7.91622	1.12364e-11	down
SbTA06G051820	1.74281	1.74892	2.6619	0.740765	0.362316	0.71375	1.80728	0.00177615	up
SbTA06G052000	5.20347	12.1741	11.4969	4.87747	4.22032	3.26315	1.257	0.00634966	up
SbTA06G052450	3.52542	2.89272	4.86558	0	0	0	8.19618	3.88876e-09	up
SbTA06G052460	2.68574	2.37533	3.65888	0	0	0	7.33818	5.01992e-07	up
SbTA06G052910	0	0	0	18.2328	20.2748	12.4644	-8.97031	3.96973e-11	down
SbTA06G053530	0.7548	2.6955	1.78583	0	0	0	6.28558	0.000351356	up
SbTA06G053880	3.53027	2.24744	2.46178	0.824998	1.25538	0.704988	1.59279	0.0036251	up
SbTA06G054190	0.442855	0.333305	0.220033	1.61341	1.10479	0.608111	-1.70073	0.030647	down
SbTA06G054220	0.611762	1.14079	1.26648	4.46626	2.72246	1.55437	-1.49268	0.013471	down
SbTA06G054340	0.731648	0.551513	0.592696	1.9557	1.35571	1.2932	-1.25743	0.00248149	down
SbTA06G055120	3.36868	3.49891	3.74467	1.72586	2.15044	1.13129	1.11991	0.00220459	up
SbTA06G055560	2.17337	2.60939	1.87972	0	0.0502028	0	6.83136	1.98504e-06	up
SbTA06G056360	1.09464	1.15431	3.78853	0	0	0	8.43039	1.55013e-08	up
SbTA06G056420	7.60868	9.72075	14.4991	0.500963	1.28639	0.49689	3.81442	1.88461e-15	up
SbTA06G056430	11.3137	13.4898	20.4189	0.396326	1.30668	0.733794	4.2079	2.37925e-16	up
SbTA06G056990	7.25743	17.4297	14.7631	25.7577	37.0631	28.6483	-1.18168	0.00940472	down
SbTA06G057480	0.875932	1.4983	1.42871	2.35714	2.53835	3.3379	-1.07999	0.0176084	down
SbTA06G057530	31.1213	21.151	39.0158	86.2683	65.7084	61.9466	-1.19176	0.000429959	down
SbTA06G057600	8.9929	8.84714	8.6384	0	0	0	7.88684	1.3628e-08	up
SbTA06G057610	7.59401	8.50067	8.15022	2.753	2.80433	3.97181	1.37797	8.16401e-08	up
SbTA06G058150	0.0829221	0.0167168	0.137333	0.453153	0.646456	0.269681	-2.50022	0.0224104	down
SbTA06G058220	59.5004	50.737	113.929	3.74359	8.35493	5.40353	3.70996	4.61316e-19	up
SbTA06G058320	0.0526209	0.297029	0.577363	0	0	0	6.81802	0.000203511	up
SbTA06G058510	0.0936761	0.226617	0	0.255961	1.46059	2.03104	-3.51768	0.0475149	down
SbTA06G058570	2.32766	2.44307	3.2737	0.504771	0.15362	0.160213	3.39359	7.8647e-09	up
SbTA06G058580	5.21952	5.98521	5.07563	0	0.0497751	0	8.1326	1.39403e-09	up
SbTA06G058720	21.9486	7.28144	10.4541	50.2507	48.0013	58.7333	-1.94141	2.15726e-05	down
SbTA06G059050	1.60588	2.15826	2.88124	4.75356	9.45904	12.7665	-1.99178	0.0104399	down
SbTA06G059060	1.14317	4.40431	19.8794	54.8364	89.1206	77.5237	-3.0976	0.0330547	down
SbTA06G059160	2.07529	2.637	2.16984	0	0	0	9.04384	1.02004e-11	up
SbTA06G059290	19.9937	16.9942	20.4896	10.9573	7.00639	8.6637	1.14851	2.96076e-05	up
SbTA06G059440	2.42666	2.82013	3.01422	0	0	0	7.54002	1.17382e-07	up
SbTA06G059460	1.36948	0.368109	0.75603	0	0	0	5.13478	0.0258353	up
SbTA06G059620	0.576468	0.348642	2.50617	5.7099	6.29176	5.93688	-2.34552	0.00980517	down
SbTA06G059790	0.479622	0.314243	0.446814	1.72006	2.24346	1.59233	-2.13678	6.25237e-06	down
SbTA06G059840	0	0	0	3.30939	3.93424	2.62599	-7.0428	5.08824e-06	down
SbTA06G059920	0.0180074	0.0145209	0	0.541239	0.767437	0.488035	-5.80351	1.20887e-05	down
SbTA06G059980	0.0156753	0.075842	0.0259609	1.55263	2.02043	2.58296	-5.64146	2.3181e-27	down
SbTA06G060210	1.12545	1.44776	0.776643	3.44129	2.78539	3.16638	-1.45071	0.000247019	down
SbTA06G060960	0	0	0	2.50234	1.79661	1.59407	-8.84734	8.38465e-11	down
SbTA06G060970	32.5041	15.0973	15.5556	7.39403	11.1859	8.5278	1.26112	0.00816943	up
SbTA06G061020	4.01136	5.45386	7.06837	27.2104	41.3328	48.3909	-2.79156	9.71675e-18	down
SbTA06G061650	12.5698	13.8777	11.154	0.4226	0.730751	0.579208	4.45362	9.42346e-47	up
SbTA06G061700	1.36744	2.20536	2.09819	0.769256	0.459863	0.566801	1.71109	0.0028307	up
SbTA06G061720	0.800895	0.922615	0.568465	0	0	0	5.00934	0.0248533	up
SbTA06G062320	3.96564	8.61084	6.14018	2.8218	3.156	3.29146	1.04384	0.0141876	up
SbTA06G062420	0.884548	0.974826	1.07431	0.402824	0.275836	0.447494	1.42214	0.0315641	up
SbTA06G062650	5.27959	8.08904	9.90977	0	0.548792	0.572347	4.33094	5.81306e-11	up
SbTA06G062660	7.57297	11.0685	12.8034	0	2.45994	1.02621	3.15663	8.81191e-05	up
[truncated: 69 more rows]

## Sheet: sTable 9
Table S9 Differentially expressed genes between SbTA02 and SbSA44 in root tissue at 5 min.
Geneid	rep1@SbTA02	rep2@SbTA02	rep3@SbTA02	rep1@SbSA44	rep2@SbSA44	rep3@SbSA44	Log2FoldChange	Padj	Significance
SbTA01G000140	30.0829	16.0527	17.256	50.5874	38.9205	56.7363	-1.20263	0.0060559	down
SbTA01G000570	35.6913	27.9381	29.3303	15.6951	11.7691	15.0534	1.12413	2.99524e-05	up
SbTA01G000730	14.0031	14.4436	14.419	16.3588	41.8701	70.2636	-1.5861	0.00965376	down
SbTA01G000740	42.9815	48.7151	43.9831	10.6002	5.66603	7.52331	2.50524	1.9406e-17	up
SbTA01G000760	2.75441	2.04217	2.83621	0.184032	0.298661	0.234148	3.39573	1.36121e-09	up
SbTA01G000870	1.09777	0.811172	1.05811	2.81432	3.21342	2.58689	-1.54241	2.20903e-08	down
SbTA01G001110	0	0	0	1.06245	0.919589	1.66076	-7.29574	1.45662e-06	down
SbTA01G001290	1.51558	1.47964	1.65272	2.58491	4.71349	2.47059	-1.06949	0.0152182	down
SbTA01G001680	10.3991	12.7214	12.4676	23.2732	30.2631	23.3632	-1.11658	6.08246e-07	down
SbTA01G001810	0	0.00532427	0.0075082	0.0422224	0.214131	0.0863365	-4.76527	0.00581773	down
SbTA01G001910	9.72727	13.7059	12.6182	0	0	0	12.7464	6.68441e-24	up
SbTA01G001930	0	0.191347	0.35978	2.14967	5.23298	3.10282	-4.30442	2.02349e-06	down
SbTA01G002460	0.46666	0.659481	0.355584	0.115363	0	0.0629054	3.09934	0.00651147	up
SbTA01G003180	0.972884	1.09005	1.19007	2.43992	3.84657	3.30711	-1.57444	0.000123501	down
SbTA01G003260	1.92408	3.19893	3.75924	0	0	0	5.30363	0.00820687	up
SbTA01G003270	5.3807	5.56093	6.6486	0	0	0	7.43744	1.60033e-07	up
SbTA01G003280	8.19009	7.82039	7.26564	0	0	0	8.24191	1.27776e-09	up
SbTA01G003500	4.38772	9.5653	9.74923	12.6916	21.2406	13.6197	-1.01698	0.0474832	down
SbTA01G004520	0.305036	0.366273	0.198659	2.01088	1.58638	1.55337	-2.54014	2.27037e-06	down
SbTA01G004860	1.13043	1.27533	1.29362	2.88325	3.88731	3.62811	-1.50232	7.01788e-07	down
SbTA01G004920	0.0238219	0.0396058	0.0558515	22.5353	9.62087	15.799	-8.69429	6.36386e-28	down
SbTA01G004930	76.3342	20.0129	20.6927	274.93	138.558	281.474	-2.55411	0.000188447	down
SbTA01G004960	0.75637	0.277826	0.268064	264.355	72.7104	206.034	-8.70399	6.41512e-49	down
SbTA01G004980	0.862073	0.37436	0.512834	9.2243	6.0568	8.08243	-3.74174	1.11339e-20	down
SbTA01G005380	0.669512	1.40253	1.97782	12.7553	11.4962	12.9238	-3.22496	3.16687e-17	down
SbTA01G005430	2.65719	3.71094	2.36736	4.72956	8.24406	6.11305	-1.12347	0.0470506	down
SbTA01G006080	0	0	0	1.65999	2.35722	2.48919	-7.15921	1.9495e-06	down
SbTA01G006240	0	0	0	2.49837	2.5341	2.04347	-6.67747	2.38361e-05	down
SbTA01G006560	2.29751	1.26247	1.34665	0.385063	0.650948	0.437432	1.74478	0.00143213	up
SbTA01G007160	5.27459	4.09944	4.09734	1.15207	1.15579	1.05081	2.00805	4.06791e-14	up
SbTA01G007880	19.0126	14.0086	13.2326	6.21378	5.77997	6.79717	1.29839	4.9855e-06	up
SbTA01G007970	22.851	18.4859	17.8686	66.7599	43.3338	59.3776	-1.52336	1.21121e-07	down
SbTA01G008700	48.5288	32.391	34.1168	93.0322	58.645	97.09	-1.11603	0.00493337	down
SbTA01G008830	8.018	4.50013	4.25063	1.57112	2.34484	2.70778	1.34384	0.00567587	up
SbTA01G009240	0	0	0	0.239902	0.194666	0.261628	-5.13987	0.0244311	down
SbTA01G009450	2.82681	1.21055	0.903761	0	0	0	6.3949	0.000271039	up
SbTA01G009830	18.5007	15.6255	18.5648	7.43967	7.22442	10.9731	1.02087	0.00344155	up
SbTA01G009840	13.8385	11.3808	8.76191	25.2461	24.9391	31.3231	-1.26304	7.58071e-05	down
SbTA01G009990	0.406634	0.890424	0.767349	0.114418	0.0928431	0.169344	2.40481	3.96654e-05	up
SbTA01G010200	0.789244	0.504686	0.64053	0	0	0	5.52067	0.00336021	up
SbTA01G010810	0.451407	0.950635	0.784939	0.173588	0.402447	0.169026	1.55279	0.014822	up
SbTA01G011130	2.91158	2.43656	2.92231	1.46041	1.06783	1.23388	1.13324	6.82308e-05	up
SbTA01G011200	7.08522	4.56242	5.11248	13.6231	9.67252	11.842	-1.0696	0.0027178	down
SbTA01G011320	0.943886	1.43851	1.01428	0	0	0	5.95557	0.000501578	up
SbTA01G011460	0.676026	0.749299	0.528325	2.59965	5.72569	2.53133	-2.45376	0.00189938	down
SbTA01G011470	0.951581	0.508526	0.876474	1.90433	4.18126	3.726	-2.09185	0.00123519	down
SbTA01G012200	1.56331	3.19623	3.12042	0	0	0	8.05503	1.27338e-08	up
SbTA01G012240	1.90777	4.31368	4.56231	0	0	0	10.2367	3.32347e-14	up
SbTA01G012720	0.279933	0.479514	0.586706	0.055921	0.0680648	0.114348	2.42506	0.000152833	up
SbTA01G012750	0.075114	0.166511	0.176108	0	0	0	5.57058	0.00369306	up
SbTA01G012790	3.28184	3.0231	3.01539	10.3789	10.3197	10.3623	-1.74191	9.34498e-09	down
SbTA01G013310	0	0	0	0.191735	0.700117	0.522748	-5.48288	0.0133535	down
SbTA01G013720	21.5009	46.3571	44.5856	0	0.114555	0.30792	7.77786	4.10562e-22	up
SbTA01G013820	1.64262	3.03443	2.59803	0.816441	1.53419	0.702931	1.25431	0.0367345	up
SbTA01G014500	2.85681	2.58594	3.27454	0	0	0	7.62169	5.71063e-08	up
SbTA01G014540	14.8982	5.36394	4.81886	210.632	81.926	171.609	-4.20238	2.89195e-13	down
SbTA01G014620	0	0	0	0.688442	2.08216	0.75079	-7.39559	3.55943e-06	down
SbTA01G014630	0.482344	0.350847	0.323108	1.46211	1.11731	1.33909	-1.76146	4.52214e-07	down
SbTA01G014880	4.74823	7.89431	7.80264	17.4674	28.5176	23.9259	-1.78404	1.82111e-08	down
SbTA01G014930	0.369484	0.409532	0.420011	0.110716	0.134759	0.11068	1.74875	0.00331005	up
SbTA01G015170	0	0.0260238	0.0183492	0.902884	2.34443	0.900253	-6.50072	3.82932e-09	down
SbTA01G015570	2.66487	2.73472	2.47762	0.363466	0.221198	0.247739	3.26389	1.69918e-27	up
SbTA01G015630	1.80093	3.25203	3.44827	0.346274	0.615481	0.314695	2.73211	5.00295e-11	up
SbTA01G016130	0.397663	0.446274	0.442861	6.32437	11.4336	7.50464	-4.29558	9.60278e-35	down
SbTA01G016630	0.800415	1.74662	1.64203	3.79253	4.28161	3.59651	-1.48462	0.0176404	down
SbTA01G016740	15.1961	10.3965	10.2469	0	0	0	8.58928	3.2337e-10	up
SbTA01G016760	0	0	0	0.317333	1.21391	0.469669	-7.04636	2.74197e-05	down
SbTA01G016810	6.60382	6.54696	7.97085	0	0	0	9.2743	1.81852e-12	up
SbTA01G017020	1.2679	1.24758	1.30433	3.88066	4.08321	4.51114	-1.71965	1.60633e-10	down
SbTA01G017190	6.35172	7.92019	8.8601	0.284017	0.658466	0.26549	4.27471	2.66087e-27	up
SbTA01G017490	0	0	0	7.867	6.3836	7.03516	-9.67745	1.75842e-13	down
SbTA01G017600	0.254082	1.61932	2.38283	0	0	0	6.14795	0.00248752	up
SbTA01G017670	9.65848	17.6213	17.0652	33.3662	50.6408	44.9633	-1.55233	1.53995e-06	down
SbTA01G017680	20.7234	24.7467	25.9098	55.2243	89.5106	74.3995	-1.62276	1.19644e-11	down
SbTA01G018050	2.76843	2.36193	3.11725	0	0.0487137	0	7.38205	8.95601e-08	up
SbTA01G018130	5.022	5.05205	5.20459	0.0599754	0	0	8.27464	4.61454e-10	up
SbTA01G018250	0.436636	0.55742	0	0.0257002	0	0	5.5681	0.0358836	up
SbTA01G018530	0.881868	4.99833	3.66525	15.5908	38.5962	26.1525	-3.08671	1.59963e-06	down
SbTA01G018670	0	0	0	13.3697	8.1365	10.0241	-7.41836	5.31579e-07	down
SbTA01G018690	2.16509	2.74363	3.21903	0.0435149	0.176548	0.0474557	4.95879	1.12915e-13	up
SbTA01G018720	0.208441	0.115517	0	0.973323	1.44021	0.655614	-3.1832	0.0016576	down
SbTA01G018730	0.234609	0.27004	0.169247	0.892275	1.08604	0.551413	-1.88307	0.00202977	down
SbTA01G018920	1.92629	2.79631	2.8648	0.710743	1.57638	1.21434	1.09521	0.0388056	up
SbTA01G018980	6.90322	15.2222	15.3967	0	0	0	11.2188	2.55328e-17	up
SbTA01G019100	2.66992	4.20534	3.29461	0	0	0	7.69744	4.70665e-08	up
SbTA01G019170	0.0672392	0.0745271	0	0.406321	0.599463	0.362551	-3.18719	0.00291669	down
SbTA01G019240	0	0	0	0.644111	2.26485	1.05366	-5.79317	0.00454463	down
SbTA01G019260	0.0998389	0.132792	0.163854	0.493624	0.560765	0.412718	-1.89665	0.0123358	down
SbTA01G019700	3.95504	4.26524	4.26047	1.5855	1.00064	1.82515	1.47217	0.0162094	up
SbTA01G019720	0.211122	0.325936	0.282849	0.497063	1.16968	0.948637	-1.68554	0.0345255	down
SbTA01G019740	0.710351	0.161048	0.0757023	0	0	0	5.43507	0.0318345	up
SbTA01G019850	1.95885	8.76815	7.06555	18.3766	17.9341	19.4991	-1.67125	0.0105263	down
SbTA01G020120	0.688431	3.81524	1.21054	0	0	0	6.15016	0.00167519	up
SbTA01G020130	6.86631	23.8508	24.7225	0	0	0	9.32481	7.11644e-11	up
SbTA01G020200	2.19626	1.73064	1.93096	4.78841	3.02886	4.25578	-1.05082	0.0071008	down
SbTA01G020340	0	0	0	1.31427	1.00433	0.967128	-9.60352	3.89595e-13	down
SbTA01G020450	0.00967745	0	0.0226892	3.07818	3.61074	2.76556	-8.36938	1.00551e-19	down
SbTA01G020650	2.60799	1.52745	1.94554	5.66573	3.64621	5.37985	-1.28048	0.0145736	down
SbTA01G021720	0.581415	1.63122	1.59745	2.7848	5.17544	3.62481	-1.61892	0.00314122	down
SbTA01G021760	0.902272	1.18758	0.998947	0.123917	0	0.0225232	4.60865	2.72003e-06	up
SbTA01G021800	0.621557	1.83192	2.1859	0	0	0	6.86422	2.56088e-05	up
SbTA01G022020	0	0.131602	0	30.0042	40.8599	41.2574	-9.38355	8.41359e-13	down
SbTA01G022190	0.0157314	0.0653869	0.0368831	0.207412	1.115	0.494803	-3.91459	0.000232899	down
SbTA01G022350	6.57495	7.92275	6.71767	0	0	0	9.98069	1.43195e-14	up
SbTA01G023300	0.475934	0.857219	0.37195	1.8302	2.86412	2.49494	-2.05528	0.00491471	down
SbTA01G023350	1.16827	1.30735	1.79093	2.73998	3.84575	2.74584	-1.14209	0.0156864	down
SbTA01G023490	0.369246	0.409267	0.529047	0	0	0.0184348	5.54823	0.00060296	up
SbTA01G023700	0	0	0	3.65268	4.02248	2.27627	-6.83683	1.44874e-05	down
SbTA01G023800	0	0	0	4.25318	15.1322	8.20632	-7.98543	1.33589e-07	down
SbTA01G023840	0.77985	0.816355	0.643324	2.8085	2.85832	2.56968	-1.87209	5.56026e-08	down
SbTA01G024320	0.971874	0.574041	0.659596	0	0	0	6.9613	4.47484e-06	up
SbTA01G024450	1.74207	2.2479	2.43842	0.899881	1.04314	0.864546	1.18944	0.00268067	up
SbTA01G025010	1.56748	4.65764	4.57424	0	0	0	8.8455	5.3622e-10	up
SbTA01G025400	0	0	0	4.08149	8.44531	7.1218	-8.18674	8.06204e-09	down
SbTA01G025800	9.26686	5.73061	5.76284	14.5274	15.4908	11.9331	-1.00777	0.0144818	down
SbTA01G026280	4.3806	6.06925	5.44157	0.405307	0.616654	0.552516	3.31125	1.2901e-30	up
SbTA01G026630	2.07979	2.14385	1.91796	0	0.0370843	0.0498408	5.93553	3.02001e-09	up
SbTA01G026640	1.60798	1.63374	1.88499	0	0	0	5.36268	0.00531455	up
SbTA01G026650	1.34563	1.71082	2.0878	0	0.0529273	0.0355667	5.7344	7.88365e-06	up
SbTA01G026760	26.386	21.87	22.0914	0.102079	0.0414157	0.236564	7.40215	7.60583e-64	up
SbTA01G026770	35.803	39.6499	38.5327	0.311846	0.43379	0.291504	6.79108	8.09766e-162	up
SbTA01G027810	2.47838	2.70691	2.37517	0.447213	0.532233	0.455199	2.39652	5.41177e-14	up
SbTA01G028240	0.245225	0.76445	0.503074	0	0	0	5.13931	0.0204535	up
SbTA01G028690	0.837755	0.994883	1.47312	0.19724	0.160048	0.268878	2.34224	0.0236145	up
SbTA01G029010	0.333342	0.215525	0.477605	0	0	0	5.30713	0.00921127	up
SbTA01G029580	0	0	0	2.5136	2.44757	1.37062	-5.23552	0.0194557	down
SbTA01G030430	0	0	0	6.87052	18.063	10.1901	-8.58608	1.68597e-09	down
SbTA01G030490	0.066999	0.222783	0.157082	2.53964	1.70237	1.74607	-3.71916	2.16098e-05	down
SbTA01G030500	13.2319	22.5298	23.1991	7.14948	9.0416	8.2533	1.25623	2.45138e-05	up
SbTA01G031200	0.821894	0.888202	1.4934	0.338634	0.384694	0.387767	1.50243	0.0101925	up
SbTA01G031300	4.33125	2.92543	3.87152	1.60609	1.66526	1.45962	1.23622	0.01004	up
SbTA01G033370	0.0170621	0.0425506	0.0200014	0.674867	1.87101	1.05798	-5.44608	2.33948e-09	down
SbTA01G034380	0	0	0	0.154974	1.38327	0.929549	-5.58814	0.0198194	down
SbTA01G034600	129.832	94.6495	93.9176	37.8559	31.9597	59.5338	1.29563	0.000937052	up
SbTA01G034740	0	0	0	0.1331	0.108003	0.0725772	-5.6269	0.00459098	down
SbTA01G035130	0	0	0	0.552588	1.12098	0.813554	-7.08768	4.2671e-06	down
SbTA01G036860	0.156259	0.187628	0.122119	0.829803	1.43954	0.795734	-2.69732	1.3112e-06	down
SbTA01G037070	1.84	1.33407	1.58936	0.0228004	0.33302	0.261085	2.91499	9.11395e-06	up
SbTA01G037540	0	0	0	0.60253	1.28341	1.5606	-7.12366	6.37073e-06	down
SbTA01G037940	3.76289	5.43772	5.15487	1.73065	2.36979	2.31991	1.14307	0.000172934	up
SbTA01G037950	4.30846	6.46674	6.13799	1.03551	0.800241	0.873853	2.63572	1.08096e-20	up
SbTA01G038290	0.637586	0.530019	0.517448	3.15235	1.83647	1.89522	-2.02412	0.00056667	down
SbTA01G039180	3.9016	3.9098	3.50862	0	0	0	8.25189	1.18258e-09	up
SbTA01G039240	0	0.0908875	0.0213614	0.42044	0.389899	0.212882	-3.11594	0.0194557	down
SbTA01G040000	12.0715	8.13641	5.48195	31.9031	14.1072	29.808	-1.56266	0.00856014	down
SbTA01G040570	2.46875	3.16534	3.53172	4.68932	10.6505	6.27969	-1.24022	0.00382877	down
SbTA01G040650	0.158477	0.131741	0.185778	0.914134	1.32458	0.605273	-2.58237	0.00322851	down
SbTA01G040780	0	0	0	2.24853	2.43273	0.408694	-5.33451	0.0332081	down
SbTA01G041390	0	0	0	3.35537	6.22327	14.3756	-7.25747	1.34266e-05	down
SbTA01G041400	0	0	0	0.763391	2.47778	1.66505	-5.86526	0.00292924	down
SbTA01G041410	0	0	0	7.19008	9.3349	5.48886	-7.10732	2.96864e-06	down
SbTA01G041580	4.17493	8.81345	9.98151	0.271602	0.51424	0.69113	3.87991	8.71009e-12	up
SbTA01G041690	0	0	0	1.09304	0.570171	0.894019	-6.63305	5.03011e-05	down
SbTA01G042120	3.30626	3.19645	3.00505	0.720124	0.818072	0.942408	1.91879	5.05364e-13	up
SbTA01G042270	0.247537	0.440946	0.911995	0	0	0	6.00178	0.00122757	up
SbTA01G042490	0.712395	0.592207	0.278374	0	0	0	4.8605	0.0437257	up
SbTA01G042730	0.318438	0.311429	0.373296	0	0	0	6.26276	9.60967e-05	up
SbTA01G043390	27.3906	44.3236	44.6102	57.7202	123.387	75.5754	-1.14705	0.00818767	down
SbTA01G043450	1.13556	0.765388	0.953416	2.25083	2.83197	1.58588	-1.21841	0.0056107	down
SbTA01G043460	0.323857	0.488583	0.421832	1.75936	1.74843	1.49831	-2.01949	1.14891e-10	down
SbTA01G044180	2.07531	1.36199	1.50451	0.315024	0.219105	0.51533	2.19023	0.000211281	up
SbTA01G044510	0.50758	0.499446	0.558592	1.09261	1.27446	1.05192	-1.13257	0.000361314	down
SbTA01G044520	1.20158	9.26448	8.55715	0.0495073	0	0.0539908	7.43338	8.80958e-10	up
SbTA01G044880	0.357793	0.473184	0.629146	1.82261	1.1092	1.6369	-1.66842	0.00024022	down
SbTA01G045760	0	0	0	3.76897	2.96272	3.93903	-9.68762	2.06218e-13	down
SbTA01G045910	1.69958	3.27523	2.77724	7.46939	13.465	8.14583	-1.91334	7.6511e-07	down
SbTA01G046140	10.4466	7.82797	8.10668	21.824	16.3315	15.867	-1.03142	0.0114482	down
SbTA01G047330	6.68363	7.95524	9.25959	0	0	0	7.81498	1.86377e-08	up
SbTA01G047630	0	0.216594	0	5.58229	4.87813	8.89761	-6.28983	1.56307e-06	down
SbTA01G048210	0.875885	1.6114	1.48125	2.55574	2.61149	2.98075	-1.05394	0.00451369	down
SbTA01G048260	0.412302	0.228495	0.32222	1.5855	1.65412	1.8526	-2.42914	0.0485988	down
SbTA01G048490	0.22333	0.0571238	0	0.566251	0.804088	0.632971	-2.79649	0.0168871	down
SbTA01G048890	0	0	0	0.742759	0.75338	0.405012	-4.93608	0.0490425	down
SbTA01G049510	4.92574	4.11961	4.30002	0.296096	0.260286	0.215274	4.14117	3.45791e-34	up
SbTA01G050380	5.71301	5.96172	5.55725	14.4904	14.8466	16.4581	-1.41765	1.46427e-12	down
SbTA01G050580	1.67367	0.972564	0.933378	0.374918	0.434604	0.613307	1.31605	0.0341185	up
SbTA01G051330	0	0	0	0.300899	0.56157	0.57426	-7.18143	2.65646e-06	down
SbTA01G051610	0	0.132722	0.124775	1.75417	4.91075	2.00869	-5.06416	3.61826e-07	down
SbTA01G052290	3.20111	2.71289	2.43673	5.85802	6.19892	7.30385	-1.21743	6.19279e-06	down
SbTA01G052790	9.67999	26.7808	25.0823	10.0679	9.61232	9.32722	1.0626	0.0483213	up
SbTA01G052850	3.68091	3.81146	4.23933	17.9863	38.2574	23.1552	-2.75787	1.46095e-16	down
SbTA01G053410	11.5278	11.8866	12.2336	5.33116	4.18815	4.58266	1.33121	4.43238e-12	up
SbTA01G054140	38.313	41.371	43.4775	18.4225	19.1473	16.6649	1.17762	5.8988e-16	up
SbTA01G054270	0.469319	0.43349	0.519605	1.80476	1.88287	1.45272	-1.85772	1.07123e-05	down
SbTA01G054750	0.0524381	0.0871826	0.0307359	1.46917	1.01683	0.565489	-4.10235	6.14278e-06	down
SbTA01G054960	0.0168249	0	0.0394467	2.63421	3.73501	3.03909	-7.56292	1.20718e-15	down
SbTA01G055060	6.14136	9.36307	8.83159	0.45075	3.65756	1.27361	2.18266	0.00529105	up
SbTA01G055070	7.93386	8.80797	10.2607	1.0123	3.42258	0.367992	2.5124	0.0023354	up
SbTA01G055080	3.47881	3.88599	3.39311	0.0223957	0.254419	0.0488479	5.06725	3.38563e-18	up
SbTA01G055410	12.1561	10.1847	9.79475	4.00683	4.44392	3.54919	1.42343	1.39521e-10	up
SbTA01G055700	2.0738	9.45895	9.24444	0	0.0729819	0.0245217	7.68229	5.86667e-12	up
SbTA01G055730	0	0	0	0.223858	0.242197	0.271257	-6.49165	6.56219e-05	down
SbTA01G055920	0.118121	0.187459	0.201411	0.0176974	0.0287207	0.0386002	2.49353	0.0316697	up
SbTA01G056210	9.83102	18.1211	16.4292	3.49198	8.72871	4.78448	1.37903	0.00477682	up
SbTA01G056630	3.68048	3.74275	3.72809	0.17667	0.430072	0.481675	3.27985	1.47426e-13	up
SbTA01G056680	13.108	17.6037	16.9073	6.75487	8.4803	8.04999	1.02173	8.029e-07	up
SbTA01G056790	73.0866	65.1312	72.5173	133.567	171.668	154.417	-1.12686	3.61199e-10	down
SbTA01G056800	4.20877	7.27692	6.49688	0.210192	1.02335	0.197969	3.66089	2.23918e-08	up
SbTA01G057330	0	0	0	0.198188	0.201022	0.135085	-5.01619	0.0362021	down
SbTA01G057340	17.4003	19.4087	18.2864	2.57644	9.99866	4.61169	1.68739	0.00253958	up
SbTA01G057730	5.55844	8.02201	8.59751	3.30803	4.43936	1.94256	1.20498	0.0288991	up
SbTA01G058040	20.2176	44.5603	41.2787	2.1122	2.09956	4.83732	3.51665	7.18229e-14	up
SbTA01G058380	0.0859224	0.10714	0.0503623	17.6772	16.1824	16.1122	-7.64114	7.3589e-81	down
SbTA01G058620	0	0	0	0.676316	0.313594	0.421466	-5.46108	0.00993059	down
SbTA01G059270	0.627378	0.772987	0.801125	1.53248	1.4233	1.63099	-1.07229	0.000323752	down
SbTA01G059460	16.8366	17.5017	15.9362	5.60546	4.93107	4.60863	1.72807	2.49083e-22	up
SbTA01G059600	0.0240201	0.0798709	0.0563163	0.791737	2.85889	1.33833	-4.93464	2.72522e-08	down
SbTA01G060170	4.79572	4.3384	4.57468	23.3236	36.6567	24.8866	-2.62982	5.02463e-23	down
SbTA01G060420	53.2574	83.4952	85.161	24.117	44.1032	37.7975	1.0568	0.00475758	up
SbTA01G060750	0.202398	0.241861	0.192778	0.646283	0.913505	0.613868	-1.76183	0.000201357	down
SbTA01G060900	0.0983902	0.0272636	0.153787	23.5123	19.3858	25.4648	-8.04898	6.89383e-43	down
SbTA01G061270	0.987896	1.38582	1.3511	0	0	0	8.01777	5.88401e-09	up
SbTA01G062050	16.292	15.9257	14.6818	1.22445	1.1355	2.14608	3.32982	9.55302e-23	up
SbTA01G062060	11.8877	9.20526	8.20864	0.429407	1.26309	0.790249	3.55375	4.01704e-18	up
SbTA01G062500	0	0	0	0.0657116	0.426568	0.161241	-5.8965	0.00625398	down
SbTA01G062560	8.89483	9.1807	8.95757	42.2561	67.5787	70.4656	-2.74034	7.59527e-27	down
SbTA01G062840	0.842755	1.93359	2.84526	3.88897	5.22939	4.21087	-1.26794	0.0417641	down
SbTA01G062860	4.77426	6.42773	7.05676	16.5063	18.5294	18.281	-1.55938	2.24338e-11	down
SbTA01G063730	0.243069	0.202061	0.203531	0.572278	0.951957	0.530489	-1.65694	0.0087295	down
SbTA01G063850	1.32097	0.868653	0.820493	2.97313	3.79675	2.72857	-1.6503	1.06509e-06	down
SbTA01G064080	6.68644	9.26946	9.74558	3.56424	4.45765	4.35062	1.04031	6.48763e-05	up
SbTA01G064190	2.40216	1.84475	2.84281	4.90153	4.19146	5.20151	-1.02619	0.00268926	down
SbTA01G064230	0	0	0	1.63113	3.48939	0.889425	-6.91787	4.8382e-05	down
SbTA01G064270	12.3419	7.11341	6.77934	23.5173	12.4495	25.4358	-1.22785	0.0254482	down
SbTA01G064690	6.08253	7.98396	8.04782	3.30986	4.6866	2.78736	1.03165	0.000631972	up
SbTA01G064710	0.307537	0.348617	0.196646	0.506841	1.30859	0.854238	-1.63485	0.0474016	down
SbTA01G064800	23.6719	20.8394	20.5841	2.24507	1.49753	1.53025	3.62408	2.02475e-47	up
SbTA02G000270	0.592696	0.477772	0.50531	0.0888004	0.0960748	0.145264	2.20265	0.00259687	up
SbTA02G000690	5.01095	5.68858	6.11284	0.490342	0.712	0.591037	3.2136	2.33002e-35	up
SbTA02G001350	19.8155	18.7678	18.1263	8.13755	8.64488	10.2465	1.05934	8.30815e-07	up
SbTA02G002040	1.97773	2.0253	2.31843	11.6206	10.5027	11.8229	-2.43808	7.07423e-29	down
SbTA02G002380	0.18713	0.0388897	0.109683	1.54201	2.81531	2.14412	-4.31897	9.35332e-08	down
SbTA02G002950	11.5508	10.2929	10.667	64.4368	53.6201	66.0157	-2.50842	1.41538e-35	down
SbTA02G003310	0.190454	0.126658	0.267917	1.69496	2.13945	1.71154	-3.28836	4.31694e-08	down
SbTA02G005150	42.1254	38.6081	35.9964	0	0	0	10.7747	4.82202e-17	up
SbTA02G005700	0	0	0.0837772	12.7203	19.3532	11.2391	-9.25914	5.68055e-16	down
SbTA02G005740	1.37266	8.79056	7.98608	0	0	0	8.97943	4.36533e-09	up
SbTA02G006880	5.66621	4.76118	5.85244	0	0	0	9.57744	2.72674e-13	up
SbTA02G006990	27.6437	14.7356	13.8044	37.6789	35.8792	40.472	-1.01326	0.0316465	down
SbTA02G007190	0.828743	0.563667	0.529916	6.33246	5.13841	5.48414	-3.14107	3.84646e-11	down
SbTA02G008590	3.53444	4.63323	5.09948	12.5462	6.99906	13.3159	-1.32913	0.00309858	down
SbTA02G008720	0.130276	0	0	33.9232	33.7985	54.6735	-9.79551	1.38569e-13	down
SbTA02G008800	9.07666	10.8627	10.9308	6.10394	5.59826	3.26977	1.0397	0.00384554	up
SbTA02G008940	0.0227115	0.132159	0.0798724	0.336872	0.425213	0.408199	-2.30654	0.0336236	down
SbTA02G008980	1.74014	2.55362	2.20644	0.585278	1.23479	0.718068	1.35219	0.00253958	up
SbTA02G009180	18.4555	26.5364	25.8192	45.7242	76.3204	59.4882	-1.3649	1.64474e-06	down
SbTA02G009520	2.64697	3.33752	3.08215	0	0	0.0159646	8.55414	9.46077e-11	up
SbTA02G009720	0.0772801	0.0481816	0.0226483	0.222885	0.413389	0.295156	-2.62984	0.0186181	down
SbTA02G010450	0	0	0	2.99859	4.23963	2.30397	-9.30249	5.70648e-12	down
SbTA02G010560	2.774	0.898948	1.04722	190.076	89.6612	278.02	-6.8796	2.57115e-33	down
SbTA02G010700	5.89571	7.08468	6.79163	0.120254	0.195158	0.340976	4.81211	3.81758e-41	up
SbTA02G010860	1.24976	3.18306	2.86778	0.350586	1.35128	0.501816	1.72226	0.0371711	up
SbTA02G011160	2.58084	1.91903	1.8548	5.53584	4.59606	5.27961	-1.27963	8.23376e-06	down
SbTA02G012040	0.361217	0.274165	0.29457	0	0	0	6.41478	5.03925e-05	up
SbTA02G012140	0.272481	0.600746	0.791612	0.0195247	0.0950586	0.0638786	3.16309	0.000112942	up
SbTA02G012150	2.67996	1.93765	2.34963	1.11347	0.587283	0.698227	1.54401	0.000141217	up
SbTA02G012310	0	0	0	0.451348	0.732483	1.35361	-5.11203	0.0401383	down
SbTA02G012590	1.80686	1.2902	1.33968	0.827177	0.536963	0.603705	1.17838	0.00291182	up
SbTA02G012690	0.927224	4.29442	5.08542	0.491184	1.06284	0.892779	2.04275	0.017852	up
SbTA02G012910	6.96821	4.17813	4.00301	1.23107	1.12737	1.23707	2.07968	3.64522e-09	up
SbTA02G013480	0.150681	0.286307	0.277575	0	0.0287866	0	4.6054	0.01937	up
SbTA02G013900	2.08572	3.68197	3.13184	3.90087	9.33927	5.77048	-1.09958	0.0429459	down
SbTA02G014190	2.9863	3.77293	3.79377	0	0	0	10.1668	4.10642e-15	up
SbTA02G014200	6.10073	5.07148	6.43654	18.6007	17.133	20.5593	-1.69648	8.86747e-05	down
SbTA02G014210	1.38538	1.04327	1.1846	4.59328	3.61819	2.27028	-1.53462	0.000259881	down
SbTA02G014220	1.83176	3.17672	2.88778	1.04099	0.802463	1.05012	1.43109	0.00188761	up
SbTA02G014310	2.30908	3.18903	3.62348	0	0	0	10.06	1.48436e-14	up
SbTA02G014530	36.8754	58.3633	62.4194	13.3577	37.6851	20.5005	1.13689	0.0463971	up
SbTA02G014600	217.065	230.219	228.953	10.1646	15.8086	14.0104	4.06804	1.7991e-92	up
SbTA02G014710	2.69709	3.18871	2.64648	0.263406	0.187021	0.161584	3.84672	7.79886e-20	up
SbTA02G014900	6.62472	9.26423	8.0563	0.102037	0	0.166917	6.31862	1.30287e-13	up
SbTA02G015180	0.677136	1.23667	1.21474	0	0	0	8.76575	1.29395e-10	up
SbTA02G015600	4.82669	6.9964	6.86528	3.02868	3.21304	2.88528	1.02324	8.05637e-06	up
SbTA02G015970	0.29896	0.124261	0.39427	5.97406	7.89608	8.73157	-4.85224	4.47635e-25	down
SbTA02G015980	0	0	0	18.7378	17.4853	8.17388	-8.15166	1.85545e-08	down
SbTA02G016060	0	0.0291673	0	0.173476	0.281531	0.252249	-4.43095	0.00107664	down
SbTA02G016980	6.28981	10.66	9.25959	0	0.0326024	0	9.62385	2.45565e-13	up
SbTA02G017010	1.68312	1.39916	1.89086	0	0	0	7.66876	4.82071e-08	up
SbTA02G017380	15.4006	22.7979	22.456	3.86112	6.91117	5.63503	1.8738	7.06422e-10	up
SbTA02G017620	1.38961	5.77585	4.27613	0.572543	0.464584	0.780492	2.60193	0.0271861	up
SbTA02G017850	0.146847	0.976582	0.68858	0	0	0	5.13064	0.0374981	up
SbTA02G018000	0	0	0	0.323553	0.700117	0.274443	-6.75619	4.85115e-05	down
SbTA02G018190	0	0.0537751	0.10111	0.213223	2.97013	0.639466	-4.65056	0.000676765	down
SbTA02G018390	0	0	0	0.0945484	0.306881	0.128889	-5.07258	0.0454483	down
SbTA02G018440	3.45398	1.95936	2.25911	0	0	0	9.54919	1.33583e-12	up
SbTA02G018490	0	0	0	0.558747	1.05791	2.33584	-6.02841	0.00262272	down
SbTA02G019510	0.374481	0.518838	0.585326	0.0587782	0.0476949	0.160253	2.35471	0.00734773	up
SbTA02G020190	28.3684	21.8073	24.6734	81.9435	147.262	98.1365	-2.12618	8.84182e-11	down
SbTA02G020330	0	0	0	0.50028	4.14066	1.14573	-7.42878	3.08851e-05	down
SbTA02G020340	0	0	0	0.652854	4.54073	2.08508	-7.86805	1.7164e-06	down
SbTA02G020440	13.6893	15.4571	14.5501	2.96307	4.23926	2.77788	2.13039	5.79131e-21	up
SbTA02G020530	0	0	0	1.46231	4.8028	2.50601	-8.56296	4.21287e-09	down
SbTA02G021050	3.44551	2.30658	1.94805	0.7789	0.611643	0.780936	1.82768	9.5126e-06	up
SbTA02G021090	1.67426	0.620438	0.945872	2.992	2.50875	2.66475	-1.32823	0.0239987	down
SbTA02G021660	10.799	12.6685	13.039	2.5425	5.09502	3.51573	1.70812	1.38308e-08	up
SbTA02G021740	0	0	0	0.0969955	0.157412	0.0396674	-5.17279	0.0363164	down
SbTA02G022410	1.22441	0.654327	0.922721	0	0	0	5.53001	0.00374832	up
SbTA02G022720	8.13567	4.70693	4.61141	0.196456	0.478237	0.160686	4.426	2.20835e-15	up
SbTA02G022770	69.4161	100.679	99.5911	28.0811	39.42	32.6454	1.41984	2.66784e-09	up
SbTA02G022850	0	0	0	3.85689	4.13919	4.81675	-8.28865	1.64874e-09	down
SbTA02G023410	33.9407	25.8729	27.256	0	0	0	12.4095	1.86895e-22	up
SbTA02G023690	0.0552569	0.0459346	0	0.364269	0.468005	0.297944	-3.40252	0.00149666	down
SbTA02G023860	0	0	0	2.19182	3.21504	1.03427	-8.83955	7.35862e-10	down
SbTA02G024440	0.122613	0.0815414	0.114988	21.7432	26.137	24.7921	-7.86194	1.09316e-66	down
SbTA02G024470	1.72503	3.40576	2.61202	0.236914	0.768967	0.25837	2.62784	0.00113044	up
SbTA02G024900	0	0.0244816	0	4.80505	1.65412	3.20235	-8.28046	6.84476e-09	down
SbTA02G024970	0	0.0543372	0.0510837	0.825898	0.611891	0.528668	-4.21335	1.85416e-05	down
SbTA02G025090	0.652994	0.515226	0.402205	0.200643	0.177611	0.198922	1.44632	0.013528	up
SbTA02G025300	0	0.155172	0	8.30615	10.4843	9.39387	-7.15286	3.90293e-07	down
SbTA02G025840	0	0.018144	0	3.30936	13.6894	5.6882	-9.91912	2.29244e-12	down
SbTA02G026100	1.43166	1.60052	1.60114	4.55624	9.17676	6.72867	-2.14467	4.26171e-11	down
SbTA02G027430	84.8167	110.014	103.827	43.659	53.9762	50.3716	1.00297	3.25521e-07	up
SbTA02G027650	4.16883	4.01559	5.43001	0	0	0	8.203	1.97384e-09	up
SbTA02G028520	133.379	89.8401	97.2388	36.8111	22.5342	25.3833	1.9167	7.17816e-09	up
SbTA02G028540	4.82845	4.67186	4.54677	0.260906	0	0.2134	4.86843	4.24734e-09	up
SbTA02G029360	13.3978	25.107	25.9011	67.2837	59.6718	63.559	-1.58361	2.94187e-07	down
SbTA02G029710	6.82765	6.86047	6.72631	3.03954	2.72799	2.67026	1.27216	6.4358e-13	up
SbTA02G029720	9.61633	10.4402	12.4434	3.63733	4.63803	2.26671	1.63457	9.3631e-06	up
SbTA02G029780	0.80687	2.12402	0.945872	0	0	0	5.37095	0.00966352	up
SbTA02G029860	4.75542	7.80577	7.41712	0	0.0538938	0	8.50703	2.24791e-10	up
SbTA02G030370	2.27623	3.30605	3.29798	8.95696	25.0191	12.4228	-2.38494	3.85509e-08	down
SbTA02G030600	0.709189	1.51596	1.3856	0.16697	0.0903242	0.0606972	3.58943	4.97619e-05	up
SbTA02G030720	0	0	0	10.4747	12.3381	7.0014	-8.04924	1.34183e-08	down
SbTA02G030730	0	0	0	9.3926	10.5855	4.83708	-8.15591	1.41546e-08	down
SbTA02G030860	10.6891	19.3718	17.8489	3.81613	5.79705	4.18593	1.78478	1.77765e-08	up
SbTA02G031000	0	0	0	2.32051	6.97799	2.97724	-8.07456	7.01215e-08	down
SbTA02G031010	0	0	0	1.66647	2.98915	1.81739	-7.79556	6.73362e-08	down
SbTA02G031710	0.226567	0.715703	0.610876	0	0.121196	0.0203607	3.45697	0.00987092	up
SbTA02G031900	3.38577	2.15681	2.35123	0.636845	0.3199	0.529158	2.41339	5.6143e-08	up
SbTA02G031920	9.32253	6.42475	5.88771	1.39846	0.843408	1.24688	2.63262	7.1363e-14	up
SbTA02G031930	45.2654	49.5679	52.8743	9.5744	21.0412	12.7618	1.76662	1.76068e-07	up
SbTA02G032100	3.41545	3.81827	4.10246	0.831856	1.7325	1.13399	1.60883	2.36519e-06	up
SbTA02G032510	0	0	0	0.416997	0.386706	0.649658	-6.22048	0.000369415	down
SbTA02G033160	1.83022	5.20979	5.33128	0.0457019	0.185422	0.0996815	5.18438	1.3561e-12	up
SbTA02G033430	0	0.0574394	0	0.797132	0.554421	0.683039	-4.79367	0.0151132	down
SbTA02G033950	73.7022	44.3171	46.1344	3.62196	2.60571	4.70332	3.90512	1.7858e-27	up
SbTA02G035350	0.969604	1.54196	1.37138	0.416863	0.634236	0.435673	1.37934	0.000415384	up
SbTA02G035730	38.0652	40.1495	36.9458	6.37084	7.29819	6.74346	2.49029	1.92456e-46	up
SbTA02G035810	27.7336	13.9851	12.4968	7.48055	2.50597	6.69855	1.70013	0.0113712	up
SbTA02G035820	0.719551	0.534068	0.482006	18.2116	15.0869	15.4499	-4.81299	1.37654e-61	down
SbTA02G036010	31.9395	52.9131	52.1226	5.70077	13.0671	6.85237	2.41409	6.4518e-10	up
SbTA02G036420	0.0533326	0.465516	0.562683	0.571322	6.7756	1.24613	-2.99354	0.0239258	down
SbTA02G036870	4.2341	3.88598	3.32814	9.0352	14.1066	16.1218	-1.77939	1.79922e-08	down
SbTA02G036900	4.98964	3.52835	3.41837	11.2669	8.05921	11.0353	-1.34966	0.000106434	down
SbTA02G037030	2.92859	0.486902	0.667004	0.0827404	0.0223796	0.0300779	5.02008	7.73045e-06	up
SbTA02G037370	0	0	0	0.413887	0.873194	0.677054	-6.16685	0.000506159	down
SbTA02G037410	0	0	0	0.329492	1.78242	0.538997	-6.17159	0.00232062	down
SbTA02G037420	0.634294	1.19837	1.4646	0.158388	0.591202	0.276371	1.6698	0.0382176	up
SbTA02G037460	543.932	179.909	187.289	1272.97	596.069	1180.87	-1.73302	0.0118733	down
SbTA02G037470	1.44029	0.538783	0.759784	0	0	0	5.78633	0.00225	up
SbTA02G037510	0	0	0	0.421053	0.92736	0.360788	-6.41024	0.000259881	down
SbTA02G037610	3.23944	5.5466	6.40475	0	0	0	9.80767	2.00287e-13	up
SbTA02G037620	12.411	28.3325	27.979	0	0.255344	0.0857946	7.60719	4.056e-14	up
SbTA02G038040	12.6612	5.75376	5.59065	0	0	0	9.69299	2.6415e-12	up
SbTA02G038140	0.0546931	0.181863	0	5.228	5.41247	6.58617	-6.038	2.36308e-14	down
SbTA02G038150	2.8321	2.27647	1.50909	6.40334	3.06747	5.17433	-1.14831	0.0491586	down
SbTA02G038780	7.44475	10.064	9.62448	3.0387	4.72209	3.5171	1.25917	2.38679e-06	up
SbTA02G039400	0.222009	0.210918	0.408972	0	0	0	5.2405	0.0110581	up
SbTA02G039780	6.55878	5.96022	5.8262	11.9507	11.4951	25.2605	-1.41894	0.0025019	down
SbTA02G039830	6.35509	5.51998	5.25313	0.46997	0.163437	0.0366094	4.87001	1.98705e-14	up
SbTA02G039860	1.11125	2.06634	1.8512	0	0	0	7.94083	1.69541e-08	up
SbTA02G040100	0.404741	0.168229	0.28468	0	0	0	4.9356	0.0339267	up
SbTA02G040140	0	0	0	4.35653	7.35521	5.00012	-10.485	1.32474e-15	down
SbTA02G040650	0	0	0	3.10585	5.61319	2.07846	-7.83908	1.53808e-07	down
SbTA02G040660	4.01994	4.88	4.93687	29.6554	26.4529	32.9145	-2.69803	1.19201e-31	down
SbTA02G040820	2.21946	1.3618	1.48675	0	0	0	7.11482	1.88839e-06	up
SbTA02G040830	23.3172	16.3877	19.8793	0	0	0	8.66198	1.49772e-10	up
SbTA02G040840	3.51973	5.1841	4.67395	1.78115	2.22653	2.03432	1.1347	2.11651e-05	up
SbTA02G041580	0.971699	1.15395	1.11585	0.522915	0.384534	0.472256	1.22667	0.000319733	up
SbTA02G041760	0	0	0	5.58957	3.11823	4.0956	-7.79261	7.24075e-08	down
SbTA02G042370	4.38709	7.78379	6.67806	0.863311	1.31348	0.706121	2.72055	1.28842e-08	up
SbTA02G042390	3.30847	3.97916	4.86867	0.46405	0.376548	0.189778	3.64118	1.4925e-08	up
SbTA02G042590	0.467275	0.434141	0.257776	1.7667	1.28654	1.38327	-1.91941	0.000240135	down
SbTA02G043340	3.25299	4.29009	3.81339	1.75346	1.58637	1.98919	1.07646	2.2482e-05	up
SbTA02G043360	0.745565	1.27602	1.00254	0	0	0	7.62621	8.3349e-08	up
SbTA02G043620	0.265051	0.0979264	0.155356	0.776573	0.728602	0.873367	-2.21087	0.000168405	down
SbTA02G044100	1.03193	1.78041	1.71185	0.192531	0.442645	0.209967	2.41993	6.75886e-06	up
SbTA02G044400	0.36965	0.717002	0.649996	0	0	0	5.33202	0.00752079	up
SbTA02G044550	0.423949	0.422909	0.397587	1.46726	1.02051	1.67634	-1.75741	0.00794309	down
SbTA02G046020	28.1745	29.2552	28.9583	15.2938	11.0532	10.6815	1.2137	4.45485e-07	up
SbTA02G047680	70.8459	89.7662	93.5198	13.7311	28.1097	19.4767	2.04692	3.02975e-11	up
SbTA02G047940	18.7597	93.8936	36.1944	0	0	0	9.07857	1.12412e-09	up
SbTA02G048260	1.81185	2.13233	1.766	0	0	0	8.65561	9.69863e-11	up
SbTA02G048430	0	0.0293687	0.0414153	0.291124	2.22055	1.17471	-5.73004	0.000268017	down
SbTA02G049270	0.156071	0.12974	0.109775	0.668761	2.88027	1.57085	-3.68291	6.60693e-06	down
SbTA02G049470	0.615794	0.585033	0.412502	0	0	0	5.72762	0.0014274	up
SbTA02G049480	2.55607	6.4504	7.16999	0	0	0	7.97664	4.94068e-08	up
SbTA02G049700	2.48698	2.37751	2.46485	0.074522	0.0907052	0.0609532	5.04663	4.46282e-29	up
SbTA02G050310	2.37465	3.81645	3.40235	0	0	0	8.02356	7.1075e-09	up
SbTA02G050560	0	0	0	1.00195	1.85834	1.09269	-6.37698	0.000173362	down
SbTA02G050670	1.15445	0.959679	1.80443	0	0	0	4.86101	0.0356377	up
SbTA02G050730	0.0729241	0.0606211	0	3.30506	3.85212	2.16262	-6.03175	2.91169e-11	down
SbTA02G051020	5.49065	5.32505	4.07648	0.603265	2.20281	0.822373	2.05151	0.0184015	up
SbTA02G051050	209.819	126.305	122.838	67.5626	21.9585	56.5152	1.64586	0.00506034	up
SbTA02G051180	1.34298	0.907079	0.295188	0	0	0	5.4673	0.011218	up
SbTA02G051300	0.656956	0.970882	0.798655	0.0401003	0.032539	0.0437319	4.35515	1.29245e-05	up
SbTA02G051760	35.5367	70.7541	74.7156	10.9202	13.9489	8.3684	2.43127	9.30695e-12	up
SbTA02G051880	15.0814	14.3717	16.817	7.27466	7.37869	5.95011	1.17437	0.0405284	up
SbTA02G052100	2.39277	6.30965	5.81689	0	0	0	10.0401	1.87857e-13	up
SbTA02G052160	2.61543	5.37615	5.18431	1.17556	1.65342	2.05124	1.39724	0.0111891	up
SbTA02G052170	1.61351	2.43221	2.01757	1.09913	0.834333	0.695999	1.21757	0.00521036	up
SbTA02G052340	0.0837488	0.417717	0.589059	1.65629	3.69593	1.12893	-2.58669	0.0212837	down
SbTA02G052530	2.43849	2.23441	1.98151	11.3257	10.1165	12.5008	-2.35543	1.68859e-22	down
SbTA02G052610	3.19315	3.87105	4.21114	0	0	0	6.92339	2.98869e-06	up
SbTA02G052760	1.38961	1.54023	1.3575	4.19865	4.64584	3.74636	-1.54854	0.00699928	down
SbTA02G053010	0	0	0	0.268392	0.314577	0.31709	-7.51536	1.84927e-07	down
SbTA02G053450	0.202808	0.0421481	0.118873	2.59037	10.8487	3.23504	-5.53007	2.53254e-09	down
SbTA02G053460	0	0	0.117288	2.47339	4.54921	0.899127	-6.20005	0.000353839	down
SbTA02G054100	7.907	5.1016	4.9072	0.915596	1.57229	0.963682	2.38747	1.52469e-10	up
SbTA02G054270	0	0	0	0.35363	0.532905	0.578483	-6.46334	9.65426e-05	down
SbTA02G054280	0	0	0	1.76997	4.07702	2.58406	-8.79665	2.80442e-10	down
SbTA02G054290	0	0	0	0.658817	0.99281	0.513201	-7.10857	3.76338e-06	down
SbTA02G054350	2.08644	2.98484	2.23257	0.199918	0.583997	0.163517	2.96202	2.33963e-08	up
SbTA02G054950	1.94676	2.00084	2.38587	0.350007	0.355012	0.477131	2.38401	2.76496e-11	up
SbTA02G055440	0.75918	0.963256	0.702605	0.0987774	0.374042	0.179538	1.88874	0.00753877	up
SbTA02G055500	0	0.0376231	0.159167	0.372947	0.605248	0.610083	-3.13168	0.0492168	down
SbTA02G055580	0.595012	0.578622	0.473785	1.66521	0.765688	1.17032	-1.13172	0.0433823	down
SbTA02G055610	0.73781	1.287	1.02088	2.7708	4.3511	2.95651	-1.73028	3.82906e-07	down
SbTA02G055630	0.179734	0.0373528	0.0526743	1.81431	2.55382	1.27197	-4.3831	4.95066e-10	down
SbTA02G055700	0	0	0	81.4325	60.594	93.7819	-11.0493	1.82667e-17	down
SbTA02G055770	3.88219	4.29599	4.26532	0.180034	0.34836	0.173684	4.15935	1.41281e-41	up
SbTA02G056380	45.0291	57.7329	54.0632	6.80228	6.32459	6.74861	2.96981	3.74723e-64	up
SbTA02G056570	0	0	0	0.594564	2.41226	0.972614	-5.91169	0.00361661	down
SbTA02G056830	0.347402	0.693102	0.895951	0	0	0.0624394	4.34625	0.0448282	up
SbTA02G057520	0.10214	0.226422	0.159648	0.224445	4.4165	1.744	-3.69307	0.00162759	down
SbTA02G058330	14.1239	15.5274	15.1786	6.61559	7.41059	6.35235	1.13314	1.31257e-13	up
SbTA02G058440	10.6232	7.18761	6.42792	2.05773	1.43318	2.22538	2.08227	3.72977e-09	up
SbTA02G058510	7.30412	13.493	12.8802	3.60102	5.42659	4.76867	1.26935	0.00202571	up
SbTA02G058550	0	0.30578	0	6.06222	11.8059	10.2474	-6.17449	8.51152e-05	down
SbTA02G058560	4.47813	5.2318	5.24959	0.997333	0.32371	0.761358	2.84838	1.23514e-05	up
SbTA02G058600	0	0	0	1.19199	0.241808	0.812464	-5.5175	0.0160511	down
SbTA02G059080	0	0	0	2.65955	1.07903	2.17531	-5.75481	0.00374886	down
SbTA02G059090	0	0.69753	1.05391	1.97555	5.04957	3.501	-2.61947	0.0318062	down
SbTA02G059100	0	0	0	7.54081	8.4645	6.78457	-9.09527	8.07829e-12	down
SbTA02G059140	2.84508	5.91272	5.73239	0	0	0	7.86047	3.99816e-08	up
SbTA02G059220	0.789244	0.757028	0.78287	1.85104	4.54661	3.13713	-2.0359	2.1308e-05	down
SbTA02G059510	0	0	0	14.0533	24.8975	11.4945	-9.33691	9.81351e-12	down
SbTA02G059520	0	0	0.0380806	11.2427	23.5454	15.2385	-10.495	2.05734e-15	down
SbTA02G059690	1.70207	4.30625	3.90382	0	0	0	7.57569	3.20853e-07	up
SbTA02G059920	8.50644	10.3544	9.7938	0	0	0	8.08052	3.28682e-09	up
SbTA02G059930	0	0.362669	0.340954	1.91735	14.1968	4.44336	-4.86	9.51637e-05	down
SbTA02G059960	0	1.15517	0.724001	2.03571	11.3565	3.74636	-3.18029	0.0174157	down
SbTA02G060560	0.0528195	0.0146361	0.0825585	0.435251	0.306089	0.34809	-2.93239	0.00338819	down
SbTA02G060610	0.806127	0.650979	0.918001	0.341628	0.246409	0.248378	1.51602	0.0223216	up
SbTA02G061260	10.534	19.3627	16.5305	4.91081	8.19414	3.05492	1.52107	0.00287369	up
SbTA02G061510	11.8074	20.7466	18.6111	5.42652	11.7234	7.70842	1.03424	0.0290819	up
SbTA02G061960	0.147135	0.0815414	0	1.13161	2.95148	1.27817	-4.48347	2.0487e-05	down
SbTA02G062070	1.69516	2.25467	2.2963	0.124166	0.352636	0.236969	3.09273	1.21831e-07	up
SbTA02G062420	2.09985	4.07302	3.751	0.274658	0.832042	0.369422	2.74331	3.60481e-08	up
SbTA02G062470	0.0860867	0.286252	0.437308	0	0.0191874	0	5.35677	0.00437995	up
SbTA02G062500	0	0.111471	0.0628778	0.220996	1.04008	0.385616	-3.21371	0.0265473	down
SbTA02G062610	0.0156985	0.0261001	0.0368059	1.13838	2.85515	1.50952	-6.15271	6.54989e-13	down
SbTA02G062680	0	0.0522438	0	14.0863	14.0356	18.2988	-9.44763	5.78789e-13	down
SbTA02G062810	1.74822	3.35372	1.7341	0	0	0	6.1915	0.000253775	up
SbTA02G062930	3.69374	3.92661	3.70024	0	0	0	9.50539	3.30577e-13	up
SbTA02G063130	0.996638	2.55881	2.42972	0.203499	0.283075	0.142668	3.25003	1.36468e-10	up
SbTA02G063970	5.20558	3.3884	2.8209	0.566548	0.262697	0.838519	2.73775	1.11703e-05	up
SbTA02G063980	0.788846	0.8197	0.809149	0.325018	0	0.0443065	2.86975	0.0476016	up
SbTA02G064340	0.728533	4.1788	4.09939	0	0	0	7.45063	6.64688e-06	up
SbTA02G064710	0.652512	4.24901	4.20707	0	0	0	6.88822	0.000105118	up
SbTA02G064830	1.25457	1.51548	1.51666	25.1345	28.3382	25.2439	-4.20546	1.33835e-114	down
SbTA02G064840	0.0286846	0	0	3.59284	5.33206	1.31466	-8.38136	9.75144e-09	down
SbTA02G064860	0.0884476	0.0882308	0	0.174921	0.780659	0.365628	-2.84437	0.0317833	down
SbTA02G065610	19.0874	12.3385	12.9578	41.9274	39.4314	46.006	-1.51938	1.58403e-07	down
SbTA02G065800	1.98739	2.78687	3.81234	0.198506	0.026846	0.360806	3.79186	2.31378e-08	up
SbTA02G065890	0	0	0	1.36857	3.4325	2.37446	-7.44412	9.24393e-07	down
SbTA02G066190	0.484122	3.01835	2.83762	0	0.107903	0.0725103	5.00922	0.00277955	up
SbTA02G066200	1.35923	0.974065	1.34614	0.46347	0.689476	0.442263	1.20944	0.0364056	up
SbTA02G066440	0.439375	1.10879	1.25088	8.48254	17.3126	9.08152	-3.65104	3.91702e-15	down
SbTA02G066910	0	0	0	0.495338	0.133979	0.360131	-5.18525	0.0349418	down
SbTA02G066950	4.77143	1.72454	2.22347	16.753	12.4447	14.7813	-2.32598	1.58797e-06	down
SbTA02G067380	0	0	0	0.301632	3.18183	2.13817	-5.81375	0.0117205	down
SbTA02G067440	5.26247	7.85815	6.62602	43.8464	112.731	127.95	-3.85286	2.12219e-18	down
SbTA02G067480	0	0	0.279257	2.74821	2.54858	5.45899	-5.50711	0.000129768	down
SbTA02G067640	0.173357	0.0823487	0.0290317	0.612224	0.894209	0.71218	-2.93403	0.000391873	down
SbTA02G067930	0	0.0145882	0	0.0867652	0.469365	0.236557	-5.40386	0.00545456	down
SbTA02G068520	14.5075	10.2579	7.81921	3.02303	2.453	1.49855	2.27239	0.000105687	up
SbTA02G068590	10.6644	22.4855	19.3207	0.159779	0.259303	0.261374	6.20628	1.6288e-16	up
SbTA02G068600	5.32371	6.53295	9.95562	0	0	0	7.93937	1.80504e-08	up
SbTA02G068990	0.05277	0.116979	0.0824811	0.318885	0.635128	0.347764	-2.35262	0.0066826	down
SbTA02G069050	4.35105	7.23398	7.0624	0	0	0	9.63664	3.55846e-13	up
SbTA02G069060	4.78643	8.47124	9.05001	0.254464	0	0	6.72575	4.30064e-06	up
SbTA02G069070	2.67042	2.88587	5.32179	0	0	0	6.85852	9.28462e-06	up
SbTA02G069110	8.11825	7.29581	6.43027	22.4196	15.5513	11.4363	-1.17267	0.0117259	down
SbTA02G069470	0	0	0	10.4299	33.6516	30.6028	-9.82358	2.5009e-12	down
SbTA02G069480	0	0.0803337	0	0.238898	0.807712	0.282244	-3.91464	0.0176931	down
SbTA02G069490	5.63337	14.7086	14.6671	23.1335	41.9548	32.8362	-1.49906	0.00254847	down
SbTA02G069540	0.417702	1.01106	1.33937	0.0202471	0.115005	0.0331211	4.03461	9.3492e-07	up
SbTA02G069560	1.63128	2.75242	2.42352	0	0	0	9.23531	4.53783e-12	up
SbTA02G069770	14.7069	13.119	12.7774	2.78307	4.68082	2.81437	1.9872	1.52245e-11	up
SbTA02G069850	7.43265	6.11466	6.00436	17.1049	9.51485	14.6826	-1.0871	0.00357347	down
SbTA02G070050	2.18367	1.32019	1.629	0	0	0	5.22102	0.0108148	up
SbTA02G070200	0.0572816	0.0476177	0.0671497	1.03844	0.191508	1.23544	-3.88131	0.00127997	down
SbTA02G070280	0.243633	0.13502	0.285604	1.20457	1.84627	1.67857	-2.88052	0.00272443	down
SbTA02G070400	0.0165576	0	0	3.49287	4.45066	3.61575	-9.35903	7.85238e-13	down
SbTA02G070530	0.0288168	0.191641	0.270249	1.61473	1.31026	1.00996	-3.03239	4.38502e-05	down
SbTA02G070950	0.444017	2.64527	2.25554	8.41537	55.4202	23.3427	-4.03306	7.9847e-07	down
SbTA02G071370	1.01274	1.96438	3.50508	0.158958	0.451447	0.520061	2.44753	0.00484655	up
SbTA02G071400	0	0	0	5.15289	16.3766	11.9415	-7.87807	1.6167e-07	down
SbTA02G071430	1.17999	0.726606	0.589173	2.88106	2.95148	3.41689	-1.8863	3.36909e-06	down
SbTA02G071480	0.595547	0.433189	0.785412	1.71763	2.19018	2.60907	-1.88811	0.00794321	down
SbTA02G071510	0.167125	0.243126	0.318363	0.447578	1.31305	0.600753	-1.70565	0.0445701	down
SbTA02G071690	0	0	0	6.9171	7.31366	4.57183	-8.07385	9.84935e-09	down
SbTA02G072100	0	0	0	3.20624	1.85834	1.99806	-5.53644	0.0066045	down
SbTA02G072610	72.0851	35.7702	33.4186	139.07	66.8953	136.722	-1.27625	0.0388719	down
SbTA02G072930	0	0.0945139	0.133282	0.67456	1.49005	0.796954	-3.73101	2.53826e-05	down
SbTA02G073740	18.0266	19.9685	19.666	0.213223	0.0576725	0.232533	6.78066	1.21018e-38	up
SbTA02G073880	0.0323723	0.0269108	0	0.373462	0.606084	0.290917	-4.3277	0.01094	down
SbTA02G073900	0	0	0	2.02074	1.63971	0.881497	-5.06841	0.035918	down
SbTA02G074200	17.0353	16.7428	18.4473	7.16032	8.52557	7.78194	1.14804	9.2833e-13	up
SbTA02G074380	1.17464	0.86159	0.891001	0	0	0	5.93311	0.000547239	up
SbTA02G075310	9.35525	10.4784	10.8515	17.5279	21.466	24.8676	-1.07231	0.000127328	down
SbTA02G075330	0.199395	0.138129	0.46749	0	0	0	5.10359	0.0263252	up
SbTA02G075600	8.40623	4.08109	3.90639	21.2218	11.5902	10.0807	-1.38294	0.0234164	down
SbTA02G075610	13.4056	5.02838	7.85754	30.4458	16.2878	34.3049	-1.62354	0.00776739	down
SbTA02G075790	0	0	0	2.56493	4.00248	2.75419	-9.47581	1.11239e-12	down
SbTA02G075860	0	0	0	0.401524	2.06348	1.09472	-7.32003	1.05105e-05	down
SbTA02G075870	0	0	0	0.889707	1.56421	0.24257	-5.75592	0.00952224	down
SbTA02G075880	0	0	0	1.15888	1.61205	0.225685	-6.7541	0.00030736	down
SbTA02G076200	0	0	0	0.830615	0.374441	0.503243	-5.80259	0.00278006	down
SbTA02G076210	0.00724314	0	0	0.131309	0.0581179	0.0650913	-5.03802	0.00926034	down
SbTA02G076230	0	0	0	1.19396	1.52973	0.925169	-7.44644	4.0592e-07	down
SbTA02G076260	5.58277	14.0592	11.8379	0.135306	0	0	8.13115	6.29569e-09	up
SbTA02G076270	5.80198	11.8971	10.1267	0	0	0	8.26747	3.24043e-09	up
SbTA02G076280	10.2408	20.6424	19.548	0	0	0	9.63211	7.74122e-13	up
SbTA02G076390	0.165527	0.091734	0	1.6368	1.25438	1.38836	-3.99674	7.34123e-05	down
SbTA02G077070	0	0	0	4.18531	5.91584	3.38645	-8.22982	4.21287e-09	down
SbTA02G077400	3.21366	4.17419	4.94456	0	0	0	8.77798	6.25344e-11	up
SbTA02G077410	4.02307	6.76138	6.86915	0	0	0	8.17152	3.74585e-09	up
SbTA02G077430	1.26989	1.15161	1.57888	0	0	0	7.21844	6.39729e-07	up
SbTA02G077440	1.25445	1.76962	1.78249	0	0	0	7.49977	1.30557e-07	up
SbTA02G077460	12.2139	18.7846	17.4051	3.348	4.79615	3.71882	2.01862	2.65244e-14	up
SbTA02G077650	0	0	0	0.896154	2.32696	0.977312	-6.13443	0.000947744	down
SbTA02G077660	36.8802	37.1186	38.3154	3.32551	6.59917	3.75235	3.0401	6.42752e-25	up
SbTA02G077710	2.05249	4.43615	4.13845	0.135306	0	0	6.56658	1.17394e-05	up
SbTA02G077830	3.41086	3.64553	3.42725	0	0	0	6.53568	2.25567e-05	up
SbTA02G077840	2.12374	2.68086	2.76623	0.259265	0.420755	0.636175	2.43673	0.0006777	up
SbTA02G077980	1.83562	1.28915	1.27998	0.130398	0.021162	0.113766	4.04278	3.71351e-11	up
SbTA02G078070	1.28593	2.27986	2.98823	0.131284	0.182621	0.0818132	4.07131	5.38744e-15	up
SbTA02G078470	0.675505	0.593629	0.746626	6.52063	5.18786	3.06994	-2.88043	6.82494e-13	down
SbTA02G078480	1.59657	2.32263	1.09178	18.6381	21.529	17.576	-3.49551	2.26681e-19	down
SbTA02G078580	23.3751	27.0883	27.4719	0	0	0	12.4562	4.51881e-23	up
SbTA02G078830	0.302576	1.25764	1.18234	0	0	0	5.27051	0.018336	up
SbTA02G078840	3.66759	7.98795	8.55584	0.785778	2.15807	1.74684	2.08206	0.000145395	up
SbTA02G079050	11.1471	8.58843	7.96794	0	0	0	8.78564	7.12209e-11	up
SbTA02G079100	1.1604	1.60771	2.41831	0.21249	0.172423	0.115867	3.4203	0.022334	up
SbTA02G079110	2.49596	3.37305	3.34841	0.0879895	0.196345	0.143937	4.39343	3.95626e-28	up
SbTA02G079230	0.177511	0.308542	0.321597	0	0	0	6.15894	0.000224261	up
SbTA02G079260	39.3008	59.2016	56.1208	11.2538	28.9834	14.1072	1.50774	0.00103567	up
SbTA02G079530	2.75074	3.04652	3.14451	1.36566	1.8393	1.17458	1.03072	0.000179734	up
SbTA02G079690	2.76469	5.70393	5.76529	1.07519	1.36664	0.811773	2.11718	2.44359e-08	up
SbTA02G079900	0.274868	0.342743	0.32222	2.26501	4.59479	2.22312	-3.26442	0.00109235	down
SbTA02G080480	0.210446	0.2999	0.140971	0.49547	1.20613	0.702443	-1.86209	0.0360203	down
SbTA02G080720	18.4418	18.5023	18.1399	5.76425	6.09471	8.95317	1.3769	1.89356e-05	up
SbTA02G081010	0.486888	0.785327	0.817814	0.287436	0.2138	0.163264	1.6656	0.000308964	up
SbTA02G081070	0	0	0	0.1365	1.88295	0.297724	-5.65412	0.0347527	down
SbTA02G081110	29.0862	25.0613	26.7328	4.3965	4.21962	2.24266	2.90807	6.34072e-20	up
SbTA02G081330	1.44639	2.16427	2.91638	0.858152	1.19925	0.623913	1.28471	0.0318062	up
SbTA02G081400	0	0	0	0.412231	1.561	1.34869	-6.19712	0.00102634	down
SbTA02G081460	1.86047	1.35756	1.38129	0.255515	0.207335	0.269367	2.64334	2.54044e-12	up
SbTA02G081720	0.709029	0.442057	0.484853	2.62919	1.89638	1.43365	-1.85304	0.00942693	down
SbTA02G081910	5.37882	5.20437	4.75492	0	0	0	8.96805	1.31451e-11	up
SbTA02G081990	25.0505	24.2066	24.1126	2.65756	3.9117	2.05573	3.09568	4.13506e-29	up
SbTA02G082280	0.0261733	0.0435153	0.0153411	0.47449	0.175009	0.341054	-3.50145	0.000615167	down
SbTA02G082540	0	0	0	4.11337	6.05874	4.80282	-9.98188	2.6016e-14	down
SbTA02G082760	0.126541	0.105192	0	8.75904	11.338	9.04055	-6.88359	1.50786e-16	down
SbTA02G083260	0	0	0	1.96926	2.81236	2.49121	-8.12669	4.99316e-09	down
SbTA02G083270	71.9761	36.989	36.3866	20.4713	16.9526	20.2227	1.34112	0.00183767	up
SbTA02G083280	37.9584	13.364	12.8774	129.849	56.3631	105.761	-2.17657	0.000536857	down
SbTA02G083340	0.926407	1.51822	1.28769	0.174489	0.0176984	0.0832525	3.80436	1.12538e-09	up
SbTA02G083700	14.7076	11.3114	12.7844	53.7549	34.5205	38.9322	-1.71859	3.99738e-08	down
SbTA02G083710	0.220056	0.304883	0.214971	0	0	0	4.8592	0.033215	up
SbTA02G083780	0.182133	1.21125	0.92521	0	0	0	5.75878	0.00605279	up
SbTA02G083800	5.53172	5.99799	4.22914	0	0	0	6.56237	2.43565e-05	up
SbTA02G084600	2.2301	3.09287	3.13977	0.461728	1.13898	0.755315	1.8336	3.25322e-06	up
SbTA02G084700	6.27153	7.84299	8.08071	0.120535	0	0	7.924	5.88446e-23	up
SbTA02G085780	0.0772005	0	0	0.381695	0.722686	0.901902	-4.63231	0.0301233	down
SbTA02G085900	0.492462	0.690827	0.469056	2.78991	2.92242	1.68725	-2.14581	5.31463e-06	down
SbTA02G086190	0.0765079	0.254401	0.233189	0.302617	1.4324	0.59129	-2.04769	0.0430422	down
SbTA02G086200	0.123487	0.171089	0.217141	0.780141	2.25692	1.10973	-3.02785	3.3927e-06	down
SbTA02G086290	7.21768	4.9655	4.5223	0.307635	0.249627	0.503243	3.91695	3.84646e-11	up
SbTA02G086300	0.0666026	0.11996	0.169166	1.15254	1.98919	1.09731	-3.59446	4.92647e-13	down
SbTA02G086310	0.683634	4.81382	4.52559	0.198825	0.752895	0.25297	3.04303	0.00253958	up
SbTA02G086320	145.268	483.945	428.553	6.13061	46.4012	14.9855	3.96799	8.3349e-08	up
SbTA02G086470	3.83462	2.3564	2.35376	13.7425	11.783	11.9726	-2.13068	3.48019e-12	down
SbTA02G086490	0.081211	0.405059	0.618809	0	0	0	5.26353	0.0287487	up
SbTA02G087050	38.1222	28.0581	27.2024	10.9266	17.5311	14.2181	1.1301	0.00267182	up
SbTA02G087060	35.901	40.2407	44.328	15.7618	18.6927	19.5692	1.14001	1.2672e-06	up
SbTA02G087390	1.25751	0.475161	0.482447	0.0376811	0.122304	0.0616404	3.33242	0.00118204	up
SbTA02G087430	4.27956	4.4835	4.87937	0.338158	0.274395	0.421466	3.68076	1.61381e-21	up
SbTA02G087810	1.62992	1.21597	1.02884	3.80547	1.98409	2.61025	-1.11815	0.0235313	down
SbTA02G088460	4.05353	6.25409	6.34846	1.79037	4.11982	1.96708	1.0777	0.0464346	up
SbTA02G088930	1.10421	0.888311	0.862959	0.0978396	0.111147	0.0853602	3.29606	5.18545e-11	up
SbTA02G090040	0.0798287	0.0663608	0.0311937	4.47314	4.69724	8.24997	-6.59379	7.23564e-21	down
SbTA02G090310	0	0.841445	1.50302	3.55883	9.56575	6.61004	-3.10648	0.00515142	down
SbTA02G090800	0.274667	0.352277	0.321984	0.724271	1.23837	0.507769	-1.37425	0.0114098	down
SbTA02G090900	0.431994	1.07734	0.900293	1.84581	1.86151	2.66	-1.42302	0.00515142	down
SbTA02G091030	0.166753	0.311896	0.586441	2.6108	2.899	2.69738	-2.99198	2.06044e-08	down
SbTA02G091400	0.835933	0.694903	0.506303	0.0459225	0.0186317	0.0125203	4.88208	3.73872e-07	up
SbTA02G091440	7.93818	10.505	10.2446	1.61333	2.1422	2.38324	2.20251	3.62482e-19	up
SbTA02G091570	0	0	0	2.61174	5.95686	4.31088	-9.10378	3.83611e-11	down
SbTA02G091700	2.86535	4.8847	5.50092	7.90471	18.3818	11.5687	-1.52151	0.000938657	down
SbTA02G091740	0.111831	0.108459	0.0655485	0.737224	0.299106	0.653241	-2.55693	0.00208187	down
SbTA02G091820	1.48852	1.7651	1.83049	0.28861	0.253705	0.23606	2.71386	1.44305e-22	up
SbTA02G092380	2.16989	1.99686	2.17788	0.466451	0.155281	0.234782	2.90134	1.86669e-11	up
SbTA02G092910	0	0	0	0.170203	0.138109	0.0928084	-6.14192	0.000504415	down
SbTA02G093210	1.08081	2.05363	0.905001	0	0	0	5.23604	0.0129294	up
SbTA02G093230	1.38193	1.22537	1.134	0	0	0	7.87073	1.36329e-08	up
SbTA02G093850	0.0280624	0.011664	0.0164484	0.601234	0.525394	0.504372	-4.8835	3.00413e-07	down
SbTA02G094720	0.822795	0.683982	0.964541	3.25446	5.94179	5.02801	-2.55343	0.00055798	down
SbTA02G095260	0.423949	0.898683	0.795174	0	0	0	7.15601	1.86071e-06	up
SbTA02G095720	0	0	0	13.0118	6.07333	13.4367	-9.74823	1.16155e-12	down
SbTA02G095870	1.4242	3.06655	3.50332	0	0	0	8.92855	1.25875e-10	up
SbTA02G095880	1.09947	2.02789	1.93332	0	0	0.0617533	5.94187	5.36805e-06	up
SbTA02G096010	1.00052	2.80706	2.78559	0	0	0	7.22803	2.93312e-06	up
SbTA02G096220	0.514392	0.816345	0.913649	2.56895	1.6051	2.66152	-1.62904	0.000130691	down
SbTA02G096630	11.2931	9.64994	9.00493	0	0	0	10.5567	3.21404e-16	up
SbTA02G096730	0	0	0.0929874	179.883	102.153	193.251	-12.4706	7.58025e-22	down
SbTA02G096900	0.780242	1.69202	1.74978	0.223633	0.544395	0.365829	1.86938	0.0123279	up
SbTA02G097290	2.17271	1.50513	1.86309	0.629951	0.591878	0.52429	1.67453	4.0333e-05	up
SbTA02G097300	0.366401	0.274127	0.343618	0	0	0	5.27123	0.00801289	up
SbTA02G097310	2.54648	4.35322	4.32127	0	0	0	10.6077	5.25385e-16	up
SbTA02G098150	0.218499	0.311377	0.109775	0	0	0	4.89035	0.0416391	up
SbTA02G098160	0.567955	1.14457	1.02896	0	0	0.0309333	6.05536	3.47125e-06	up
SbTA02G098200	5.0026	10.4932	9.75128	0.958677	1.47803	1.20232	2.77268	1.00287e-09	up
SbTA02G098380	2.30512	2.3647	3.67963	1.21244	0.983825	1.45447	1.16199	0.0488072	up
SbTA02G098890	0.914688	0.645598	0.687867	9.07325	10.0166	9.66231	-3.68153	1.45021e-50	down
SbTA02G099060	1.22346	2.88165	3.34654	0	0	0	7.28421	1.75523e-06	up
SbTA02G099080	6.25324	7.71783	8.90133	0.525805	0.810652	0.74545	3.42634	5.42193e-25	up
SbTA02G099110	3.14849	6.76138	4.81866	1.00896	0.935666	2.12207	1.79794	0.0101088	up
SbTA02G099140	13.6434	21.1081	22.3247	7.96355	6.96876	5.36411	1.49103	2.68816e-05	up
SbTA02G100080	7.56806	12.3472	10.9294	0.279936	0.176673	0.254406	5.4265	6.20873e-45	up
SbTA02G100500	0.879792	0.853256	0.515678	1.35934	1.69129	1.48244	-1.00328	0.0385636	down
SbTA02G100670	1.53926	1.11963	1.57888	0	0	0	5.98303	0.000430153	up
SbTA02G100680	0.928955	0.471919	0.362996	0	0	0	5.6358	0.00380121	up
SbTA02G100940	4.73218	9.55356	8.71736	0	0	0	6.60256	2.98385e-05	up
SbTA02G100950	6.38629	5.19826	5.92679	0	0	0	7.56474	8.34135e-08	up
SbTA02G101270	4.25391	7.00174	7.38038	0.560858	1.13776	1.45267	2.49493	4.0303e-06	up
SbTA02G103170	0	0	0	10.0661	12.0576	3.65924	-8.91987	6.94083e-10	down
SbTA02G103440	4.31322	3.70046	2.26884	1.27588	1.1832	1.26719	1.46816	0.00111243	up
SbTA02G103450	1.52209	0.168706	0.267645	39.8434	11.9755	30.4801	-5.37504	1.05915e-10	down
SbTA02G103710	4.23014	20.3344	18.1107	0	0	0	8.3606	3.99816e-08	up
SbTA02G104040	0.247894	0.157584	0.188035	1.87451	1.57955	1.34974	-3.02123	3.53795e-13	down
SbTA02G104420	8.06141	12.2754	13.2479	2.11082	2.01506	2.03116	2.43586	2.20065e-11	up
SbTA02G104740	0.0342019	0.625497	0.561315	0	0	0	5.65481	0.0216691	up
SbTA02G104850	2.98094	4.50889	4.88701	1.84691	2.24799	1.85304	1.04625	0.00276722	up
SbTA02G105040	5.23749	5.77878	5.73045	2.77262	3.56574	1.91122	1.02551	0.00280735	up
SbTA02G105050	22.2588	29.4052	27.1619	0	0	0	11.9074	6.03564e-21	up
SbTA02G105070	1.28897	1.6507	1.42935	2.64103	3.02821	3.69419	-1.11475	0.00443246	down
SbTA02G105490	5.22928	5.26324	6.04767	12.135	19.5996	16.9851	-1.56361	8.89748e-10	down
SbTA02G105630	0	0.0283628	0	0.674764	0.121673	0.429259	-5.29679	0.000249789	down
SbTA02G105670	6.27127	3.99982	3.23218	0	0	0	8.50014	1.14079e-09	up
SbTA02G106090	0	0.0155404	0	4.37495	4.70001	3.94796	-9.35581	7.28766e-13	down
SbTA02G106490	2.33416	2.61111	3.20921	0	0	0	8.66216	1.06538e-10	up
SbTA02G106670	0.320679	4.26524	6.01478	58.6636	72.904	43.2273	-4.07525	9.99246e-10	down
SbTA02G106830	0.019654	0.0163382	0	15.8716	14.2193	18.5807	-10.3134	1.6355e-20	down
SbTA02G107700	2.04848	4.66051	3.34928	7.01859	8.65088	6.8791	-1.17168	0.0106864	down
SbTA02G108010	26.9761	24.4969	25.9089	3.30803	4.21813	3.29046	2.83894	4.80152e-48	up
SbTA02G108510	0	0	0	6.18346	7.38689	6.08784	-8.43249	6.06594e-10	down
SbTA02G108930	3.17329	2.83189	3.50114	0.0769088	0	0	7.22983	1.87459e-07	up
SbTA02G108980	0.338449	0.502409	0.481773	0.83668	2.06908	1.4773	-1.7374	0.00308392	down
SbTA02G109010	0	0	0.0216346	1.03413	4.73862	2.13946	-8.64252	3.65262e-09	down
SbTA02G109020	0	0	0	0.256842	0.468926	0.490178	-5.84937	0.00204963	down
SbTA02G109110	0.447548	0.0826761	0.0874415	1.22932	1.69578	1.05017	-2.66137	0.00285764	down
SbTA02G109190	0.159827	0.46502	0.281042	32.2014	40.0759	31.886	-6.81095	7.6388e-71	down
SbTA02G109200	0	0	0	16.6855	11.681	13.7367	-8.60486	2.92551e-10	down
SbTA02G109230	0	0	0	8.37344	8.36251	7.37565	-6.81926	1.04427e-05	down
SbTA02G109280	0.128491	0.195825	0.125522	0.458819	0.973717	0.673576	-2.21662	0.00197508	down
SbTA02G109750	1.6948	1.80968	1.74699	8.83696	6.99481	3.95206	-1.91794	4.85232e-07	down
SbTA02G109820	0.339674	0.217827	0.204784	0.46384	0.765735	0.540732	-1.20977	0.0394078	down
SbTA02G110040	0.778119	1.08199	1.02826	0.256479	0.340555	0.432273	1.44788	0.00188794	up
SbTA02G110340	0	0	0	1.77686	1.15345	2.51911	-5.55232	0.00752246	down
SbTA02G110350	0	0	0.198122	13.0911	18.0811	18.0737	-8.10415	2.20418e-09	down
SbTA02G110360	0	0	0	7.03809	8.02257	4.11186	-8.42387	1.93892e-09	down
SbTA02G110710	5.79209	9.78316	9.53615	2.79685	3.37954	1.52507	1.70186	5.21487e-05	up
SbTA02G111040	57.9333	76.0623	75.1022	8.24462	18.8831	12.1092	2.40887	7.09014e-13	up
SbTA02G111050	0.484122	11.3356	8.98578	0.797866	0.971131	0.870123	2.94518	0.0148136	up
SbTA02G111290	6.89133	11.4574	8.97613	0	0	0	7.26167	6.20898e-07	up
SbTA02G111300	4.19738	5.62552	6.62758	0	0	0	8.1006	4.20945e-09	up
SbTA02G111500	0.0169618	0.225603	0.318141	1.59339	0.703177	1.4938	-2.80233	0.00274121	down
SbTA02G111620	0.516492	0.552028	0.432478	35.3558	18.9205	33.3526	-5.87421	7.76637e-60	down
SbTA02G111890	8.05587	14.5407	13.8158	1.29078	4.5387	2.37965	2.14197	4.85115e-05	up
SbTA02G112490	4.46346	5.59557	5.44338	1.14692	2.10199	1.25078	1.78239	6.85923e-09	up
SbTA02G112580	0	0	0	0.39046	0.374441	0.580665	-6.85404	1.27789e-05	down
SbTA02G112600	1.77867	2.60928	2.52663	8.93205	6.01653	8.49984	-1.77775	6.05361e-09	down
SbTA02G112790	5.93358	6.4116	6.19035	15.5764	19.6902	17.3904	-1.51079	3.46598e-22	down
SbTA02G112890	0	0	0	16.3307	12.2221	16.0805	-9.73775	1.5583e-13	down
SbTA02G113110	0.866346	1.34804	1.58849	0.0732204	0.415898	0.439183	1.97504	0.00870071	up
SbTA02G113200	0	0	0	0.0378541	0.16894	0.0412822	-5.28759	0.0372822	down
SbTA02G113520	5.05457	3.74191	2.74157	0.49733	0.538071	0.497172	2.91926	1.49871e-11	up
SbTA02G114150	0.34519	0.13244	0.280147	0	0	0	5.36256	0.00936073	up
SbTA02G114720	10.0099	24.835	24.2771	3.56588	10.6678	4.13453	1.68068	0.00911991	up
SbTA02G115320	0	0	0.0803343	2.54115	1.78706	3.32554	-6.82578	3.85509e-08	down
SbTA02G115620	17.469	26.9761	26.6551	10.976	11.996	11.6628	1.02443	2.66873e-05	up
SbTA02G115880	1.0126	1.30695	1.96799	0	0	0.0239469	6.87987	2.08118e-06	up
SbTA02G115890	4.64831	2.92979	2.78147	13.5606	4.80597	11.5342	-1.5355	0.00835274	down
SbTA02G115990	2.69638	2.51339	3.1298	0.203979	0.224629	0.27012	3.54517	6.04773e-33	up
SbTA02G116030	0	0	0	2.24853	4.86546	2.24782	-6.22763	0.000488144	down
SbTA02G116370	3.53682	5.66808	5.64214	1.5023	2.92566	1.76942	1.25249	0.00681551	up
SbTA02G116490	30.8951	30.7588	29.3713	5.33177	5.26286	5.58808	2.48528	5.67157e-61	up
SbTA02G116650	98.915	124.128	129.58	0	0	0	11.9654	3.77488e-21	up
SbTA02G116660	1.99457	3.00244	3.25449	0.0444214	0.144181	0.145333	4.52803	1.03788e-13	up
SbTA02G116690	0.136022	0.169611	0.159455	0	0	0	4.87952	0.0295797	up
SbTA02G117790	1.10584	2.49517	2.42601	0.0781069	0.190137	0.269738	3.40567	4.00128e-09	up
SbTA02G117840	3.97672	6.75535	7.19538	0	0	0	8.2095	3.35492e-09	up
SbTA02G117860	31.4865	60.2812	57.7894	16.7163	25.0715	17.6902	1.31841	0.00023511	up
SbTA02G118040	6.69674	4.51008	4.19381	2.31454	2.76774	2.35144	1.05674	0.0037539	up
SbTA02G118130	0	0.0476905	0	9.36029	5.98418	11.9609	-8.818	9.70636e-11	down
SbTA02G118850	0.143503	0.563928	0.53526	0.0645007	0	0.0117237	4.16298	0.00149152	up
SbTA02G118940	2.53264	3.94422	3.80827	6.67483	9.26045	6.58788	-1.13931	0.000107146	down
SbTA02G118950	0	0.194328	0.137019	1.15579	1.40678	1.78565	-3.70381	0.0145519	down
SbTA02G119900	0	0.415861	0.19548	2.47339	2.007	1.49855	-3.2287	0.033511	down
SbTA02G119910	0	0.281833	0	4.28373	6.04519	6.49972	-5.70661	1.36546e-07	down
SbTA02G120240	0	0	0	0.305356	1.73445	0.249758	-5.47572	0.0348777	down
SbTA02G120260	4.21464	6.55019	5.83577	2.59217	3.40014	1.90749	1.0659	0.00290445	up
SbTA02G120460	4.18376	1.15931	1.49696	0.138456	0.202228	0.362389	3.26578	1.1786e-05	up
SbTA02G120550	1.16683	2.07529	1.74957	0.879519	0.883023	0.682799	1.02509	0.00959341	up
SbTA02G121740	0.198779	0.179013	0.0582557	2.26591	0.908247	1.59282	-3.43152	7.80199e-08	down
SbTA02G123380	9.85913	10.8771	11.7359	3.66093	4.47628	5.141	1.27106	8.80633e-08	up
SbTA02G123650	68.7534	37.9953	40.093	13.1733	16.1798	13.1582	1.79812	1.53808e-07	up
SbTA02G124440	0	0	0	5.94207	6.47906	6.6827	-8.28403	1.48987e-09	down
SbTA02G124600	5.45008	4.05369	4.77492	0	0	0	8.48559	3.89827e-10	up
SbTA02G124790	0.161166	0.33494	0.170038	0.690593	0.646586	0.840035	-1.70424	0.00498453	down
SbTA02G125030	2.52791	3.50238	3.09337	8.84396	9.45972	8.98729	-1.58739	3.0328e-14	down
SbTA02G125350	2.58269	2.92768	2.58724	0.503035	0.313987	0.400894	2.74209	3.42657e-13	up
SbTA02G125360	0.433473	0.680645	0.762222	0.158754	0.0966144	0.129848	2.28009	0.00538522	up
SbTA02G125390	0	0	0.0503815	0.14166	0.919589	0.270356	-4.84954	0.0347919	down
SbTA02G126070	0.64386	0.567673	0.457442	0.128621	0.260921	0.140269	1.66792	0.032761	up
SbTA02G126450	0	0.0319893	0	0.19026	0.411693	0.3804	-4.59798	0.0318345	down
SbTA02G127030	0.904315	1.35955	1.35332	0.475651	0.540347	0.311236	1.463	0.00446605	up
SbTA03G000230	36.5116	30.2048	28.9144	11.2188	12.2482	12.9181	1.39231	3.86933e-11	up
SbTA03G000740	15.4705	11.8588	11.6384	0	0	0	11.1885	3.85521e-18	up
SbTA03G000810	0	0	0.049198	0.414998	0.336746	0.490296	-4.81101	0.0144818	down
SbTA03G000910	0.161028	0	0	4.90962	7.42936	8.82727	-7.0696	6.44265e-09	down
SbTA03G001060	0	0.247536	0.139629	1.963	2.15036	1.9267	-3.92198	5.89171e-06	down
SbTA03G002000	1.71909	2.01868	1.84613	4.7748	5.12844	5.22882	-1.44525	1.22999e-14	down
SbTA03G002110	0.244997	0.727369	0.328232	1.78813	3.46358	2.17024	-2.49559	5.16689e-05	down
SbTA03G003340	0	0	0	0	0.68733	1.283	-5.99167	0.0422714	down
SbTA03G003380	0.309027	0.377781	0.468812	0.0599173	0.0486193	0.114351	2.28435	0.0156117	up
SbTA03G003890	2.43495	1.56652	1.96087	0.593222	1.01936	0.95139	1.20446	0.014459	up
SbTA03G004170	1.97685	3.8382	3.95228	0	0	0	10.0061	6.75721e-14	up
SbTA03G004210	3.07658	7.3961	7.2565	0.487247	2.10041	0.722335	2.41855	0.000259881	up
SbTA03G004390	0.143204	0.289107	0.335748	0.404589	3.28299	0.790536	-2.53905	0.0164923	down
SbTA03G004700	1.50078	1.7208	1.36499	2.08958	4.32544	2.8369	-1.01045	0.0417199	down
SbTA03G005040	48.3916	43.3952	40.828	20.553	19.8491	20.0436	1.13071	1.00685e-09	up
SbTA03G005260	18.7967	15.9331	14.661	7.07379	6.4327	4.65525	1.45748	5.97446e-06	up
SbTA03G006880	27.0161	14.2192	15.6003	9.44457	4.93831	9.57984	1.24567	0.0219073	up
SbTA03G006900	24.3405	28.0105	27.4865	0.0827109	0.026846	0.0541208	8.96438	1.62014e-89	up
SbTA03G007200	0	0	0	0.486887	0.395079	0.353987	-5.51887	0.00610185	down
SbTA03G007730	0	0	0	0.438544	3.73644	2.0326	-6.41113	0.00126961	down
SbTA03G007740	0	0	0	0.443259	2.69759	0.725103	-5.70133	0.0133058	down
SbTA03G007750	0	0	0	0.239669	2.5282	0.751451	-7.45114	4.04933e-05	down
SbTA03G007760	0	0	0	0.482142	2.64079	0.722983	-6.5725	0.00056799	down
SbTA03G008390	64.4903	50.282	53.131	149.371	114.393	145.566	-1.29009	2.56932e-07	down
SbTA03G008900	0.118272	0.0831924	0.0426606	0.85465	0.462331	0.523255	-2.89426	1.61204e-06	down
SbTA03G009640	0.0705518	0.0586491	0.0165412	0.232549	0.207569	0.253609	-2.22047	0.038823	down
SbTA03G009650	2.54688	3.19711	3.707	0	0	0	9.6279	2.19014e-13	up
SbTA03G009950	1.62344	3.02899	3.46789	4.87542	13.3639	6.61377	-1.61987	0.00552065	down
SbTA03G010590	2.01353	1.60754	1.54244	6.37403	4.23902	5.48219	-1.64428	3.03796e-07	down
SbTA03G010920	9.80238	17.7022	18.9206	0.417802	0.452028	0.303759	5.33023	3.74758e-19	up
SbTA03G010930	0	0	0	0.170735	0.138541	0.310329	-6.06174	0.00110031	down
SbTA03G011280	0	0.013502	0	0.133841	0.26065	0.145962	-4.96246	0.0101952	down
SbTA03G011990	1.72787	1.96075	2.41135	5.26589	5.85009	5.27449	-1.4378	3.53014e-11	down
SbTA03G012030	7.34194	3.00676	3.29082	17.7052	23.9685	21.1036	-2.18849	2.19677e-06	down
SbTA03G012280	0	0	0	4.54667	3.72448	4.72231	-9.82975	6.75721e-14	down
SbTA03G013550	1.23015	1.31478	1.33906	7.24059	7.05036	10.66	-2.7028	2.36767e-10	down
SbTA03G014330	0.300156	0.533058	0.559784	0.854442	1.71508	0.968605	-1.35189	0.017317	down
SbTA03G014390	57.1857	35.2521	38.1618	5.5859	3.47852	7.1543	3.00321	8.96676e-15	up
SbTA03G015020	3.60286	4.54418	5.27214	0.655202	1.06331	0.937831	2.31139	2.207e-12	up
SbTA03G015050	3.05622	6.17595	6.32074	0.491401	1.09654	0.759197	2.70697	2.78772e-09	up
SbTA03G015340	0	0	0	0.883352	2.15036	1.44503	-5.52246	0.00831206	down
SbTA03G015480	0.330568	0.206098	0.258344	2.95099	6.77843	4.62932	-4.17982	4.85791e-17	down
SbTA03G015490	0.323444	1.57964	1.42187	4.29777	9.02935	4.88682	-2.4691	0.000151917	down
SbTA03G015650	3.76798	4.06531	4.60506	1.18913	0.214423	0.288182	2.97107	5.95372e-05	up
SbTA03G015660	0.585719	0.779044	0.8828	0.0551603	0.0223796	0.165428	3.06882	9.64984e-05	up
SbTA03G015960	0	0	0	0.897852	0.886933	0.510868	-7.46213	4.88563e-07	down
SbTA03G016280	22.1878	17.7858	19.2653	0	0	0	11.2748	1.30903e-18	up
SbTA03G016740	1.20544	1.25259	0.618236	2.97998	2.51883	2.84363	-1.42328	0.0312506	down
SbTA03G016790	2.86914	1.11492	0.835877	0.615549	0.317851	0.396674	1.88098	0.0204832	up
SbTA03G016870	0.186664	0.110837	0.156301	0.747114	0.463594	0.766846	-2.1476	0.00835274	down
SbTA03G016990	0.178834	1.93262	1.71907	6.01252	10.8577	7.61773	-2.69905	0.000772368	down
SbTA03G017260	4.09612	5.03708	4.97224	0	0.162064	0.130687	5.45553	1.00571e-23	up
SbTA03G017640	3.19401	4.53728	4.57367	1.89902	1.62204	1.962	1.1506	0.00015846	up
SbTA03G017850	27.7243	35.2071	35.232	12.1607	11.5123	13.0875	1.40462	1.50209e-14	up
SbTA03G018460	3.34362	3.39435	3.08875	0.0253941	0.329693	0.152316	4.24682	3.75687e-17	up
SbTA03G018650	0.408081	0.897972	1.09747	0	0	0	7.15344	3.17381e-06	up
SbTA03G018810	2.97285	0.710145	0.360517	0.168947	0.0913936	0.214955	3.0949	0.0156864	up
SbTA03G018900	0.815641	0.734537	0.717115	3.80866	2.36332	2.56544	-1.94188	0.000814963	down
SbTA03G018930	36.6711	29.3624	28.87	72.8501	62.1043	62.8488	-1.06205	6.09063e-06	down
SbTA03G019190	79.3147	89.8959	90.4723	6.45946	7.481	7.81293	3.56299	5.40048e-107	up
SbTA03G019220	0	0	0	6.80917	7.98919	7.1875	-11.4962	1.42186e-19	down
SbTA03G019930	0.865002	0.659146	0.887266	0	0.0481989	0.194336	3.08953	0.00612271	up
SbTA03G020000	6.82303	5.82715	6.02831	13.3044	14.6376	12.857	-1.12879	2.92468e-09	down
SbTA03G021290	1.12418	0.978325	0.906018	2.25801	1.31545	2.71506	-1.07601	0.0460678	down
SbTA03G021420	1.50285	2.28321	2.43	0.341628	0.0693026	0.139712	3.574	8.10559e-06	up
SbTA03G021510	156.552	211.045	190.075	0.158307	0	0.0863217	11.2062	4.21395e-105	up
SbTA03G021630	0.420218	0.648743	0.281492	5.24358	12.2829	6.74346	-4.13286	1.99687e-13	down
SbTA03G021670	1.18732	1.44762	1.67024	4.82676	5.39858	6.33088	-1.96664	2.30607e-06	down
SbTA03G021770	1.23827	0.617615	0.870952	0	0	0.0370927	5.61439	0.000714309	up
SbTA03G022270	0.054813	0.0227827	0.0214186	0.587181	1.14839	0.517212	-4.49669	1.77883e-10	down
SbTA03G022680	0.613203	1.09063	1.12005	2.32673	5.74029	3.22948	-2.00562	2.18577e-05	down
SbTA03G022930	1.00141	0.776964	0.46957	2.5306	2.14271	3.53971	-1.87082	0.00425952	down
SbTA03G022950	1.83301	1.95232	2.88744	0.283212	0.612825	0.308861	2.46815	0.000289914	up
SbTA03G023440	0.320679	0.495073	0.214813	0	0	0	5.02164	0.0248511	up
SbTA03G023800	0.237036	0.168897	0.218327	0	0	0	5.72861	0.00133737	up
SbTA03G023900	0	0	0	2.51038	5.03895	2.16136	-7.78351	1.61568e-07	down
SbTA03G023990	0	0	0	5.4633	14.5085	9.88498	-8.50137	2.56967e-09	down
SbTA03G024020	1.52033	3.61095	3.69178	6.08503	13.288	9.46621	-1.7216	0.00132123	down
SbTA03G024210	3.37533	4.59278	4.60239	0	0	0	9.98458	1.77905e-14	up
SbTA03G024280	0.10891	0.331964	0.297902	0.688049	0.898151	0.636175	-1.59509	0.0235313	down
SbTA03G024620	1.34445	0.857713	0.989619	3.14326	1.50525	2.97836	-1.26581	0.0447011	down
SbTA03G024670	5.38784	9.65392	9.03223	3.08253	4.40525	3.66274	1.09652	0.00322158	up
SbTA03G024810	0.181253	0.52736	0.531196	1.19487	4.60544	2.76905	-2.79956	0.00308046	down
SbTA03G025060	0.0791272	0.0767406	0.0772989	0.652035	0.529087	0.308137	-2.66315	0.000131434	down
SbTA03G025270	1.84969	1.35149	1.38089	0.513417	0.559815	0.507421	1.53791	4.2735e-06	up
SbTA03G025290	0	0	0	0.649914	1.80811	0.405012	-6.52163	0.000426068	down
SbTA03G025490	1.87094	1.29209	1.26534	0.18975	0.0769852	0.103467	3.63171	1.33862e-11	up
SbTA03G025780	0.550525	1.15406	1.37491	2.62329	2.81685	2.14027	-1.31661	0.00410117	down
SbTA03G025910	0.353624	0.543833	0.580361	1.28215	1.466	1.44593	-1.52054	0.000106152	down
SbTA03G026070	0.433372	0.534928	0.44645	0.779156	1.52791	1.01494	-1.2315	0.0105536	down
SbTA03G026220	5.55844	6.23791	6.51601	12.3669	15.61	15.7347	-1.27158	0.00684736	down
SbTA03G026250	0.607111	0.639268	0.735423	7.00392	3.92416	5.11033	-3.03146	3.55935e-17	down
SbTA03G026270	4.43779	3.68909	2.83762	0	0	0	7.61755	9.266e-08	up
SbTA03G026280	9.73078	8.18371	8.2496	0.0312612	0	0	9.99491	1.19655e-14	up
SbTA03G026290	0	0	0	0.870145	1.0591	0.919292	-7.30657	6.39494e-07	down
SbTA03G026300	0	0	0	1.54587	1.9861	1.05366	-6.7373	2.6006e-05	down
SbTA03G026310	0	0	0	5.44862	3.95583	4.53473	-10.2017	6.31012e-15	down
SbTA03G026460	5.21949	7.06289	7.21618	0	0.0313007	0	9.25808	1.49545e-12	up
SbTA03G026630	0.573129	0.697639	0.815834	0.236139	0.218986	0.220735	1.61834	0.0108057	up
SbTA03G026750	0.345483	0.402076	0.810001	0	0	0	5.00065	0.0270269	up
SbTA03G026780	0	0	0	1.057	2.14423	1.29682	-6.68022	4.0333e-05	down
SbTA03G026790	0	0	0	1.32125	3.43077	1.72909	-6.20413	0.000606107	down
SbTA03G026830	4.0756	4.88271	5.48032	0	0	0	8.43034	4.25376e-10	up
SbTA03G026850	1.42931	2.67339	2.45348	0.420644	0.204796	0.412865	2.63278	0.000106138	up
SbTA03G026860	0.223997	0.993101	1.05034	0.123054	0	0.0335495	3.96168	0.011839	up
SbTA03G026990	1.87891	1.51311	1.03247	0	0	0	6.76942	1.23514e-05	up
SbTA03G027000	1.76751	1.44705	1.5697	0	0	0	8.0065	6.0542e-09	up
SbTA03G027010	55.534	101.11	94.7269	153.252	272.193	232.76	-1.39892	0.000116962	down
SbTA03G027450	1.24857	4.20359	5.12282	0.205773	0.166972	0.056102	4.71443	4.41635e-06	up
SbTA03G027470	1.59329	2.43535	2.98241	4.91289	7.0795	4.41096	-1.23623	0.00222324	down
SbTA03G027640	0.158712	0.554129	0.446528	0	0	0	5.70009	0.00344741	up
SbTA03G027660	12.8321	20.5593	20.3346	0.146354	0.633374	0.345818	5.55579	7.97453e-39	up
SbTA03G027810	13.2972	8.77045	12.8802	0	0	0	9.65506	3.39688e-13	up
SbTA03G028080	0	0	0	2.89972	2.16217	1.6239	-9.00609	4.04622e-11	down
SbTA03G028340	2.51691	3.2698	2.97795	1.21547	1.86298	1.26243	1.01056	0.00113621	up
SbTA03G028350	0.0579004	0.0962641	0.543001	1.71763	3.7941	2.49758	-3.60853	7.77259e-05	down
SbTA03G028590	0	0	0	0.43241	1.63742	1.02174	-6.01693	0.00195488	down
SbTA03G028630	0	0	0	1.43019	2.59409	0.642234	-7.37167	5.29754e-06	down
SbTA03G028640	0	0	0	4.12231	6.38592	2.86086	-6.73901	3.43787e-05	down
SbTA03G028870	0	0	0	6.26979	12.5346	8.57177	-10.8251	2.09473e-16	down
SbTA03G028880	0	0	0	0.272599	0.589861	0.346835	-6.32498	0.000259881	down
SbTA03G028900	0	0	0	7.57778	5.41104	5.61955	-7.53305	2.17075e-07	down
SbTA03G028910	0	0	0	8.432	16.725	12.0054	-7.90416	3.78612e-08	down
SbTA03G029020	3.86022	3.09156	2.94324	1.73271	1.1122	1.18455	1.30331	0.00032488	up
SbTA03G029670	5.83636	7.3642	7.20833	0	0	0	8.13316	2.50469e-09	up
SbTA03G030460	4.29863	4.31827	4.33448	0.579466	0.652215	0.621751	2.79634	8.5389e-36	up
SbTA03G030870	0.0770816	0.22427	0.135541	0.60342	0.412327	0.484891	-1.76918	0.0376714	down
SbTA03G031300	0.345007	0.967952	0.404442	2.27438	5.76725	2.05404	-2.53613	0.000648709	down
SbTA03G031600	1.36434	2.45736	2.53236	0.468444	0.456137	0.408694	2.25001	0.000894738	up
SbTA03G033390	0	0	0	1.35197	3.54132	1.9788	-9.76546	1.17189e-12	down
SbTA03G033400	0.00954451	0.0476056	0.0447551	0.14157	0.395682	0.300205	-3.05112	0.00110161	down
SbTA03G033800	0.390828	0.797461	0.791362	0	0	0	6.31242	0.000132365	up
SbTA03G034780	0.0559574	1.32573	1.44314	0	0.149665	0.0502868	3.7793	0.0298109	up
SbTA03G035000	0.686998	1.41476	1.629	0.591842	0.292323	0.238533	1.74061	0.011218	up
SbTA03G035030	0	0	0	0.334102	0.25025	0.378373	-6.83217	1.29245e-05	down
SbTA03G035440	21.904	20.8648	19.7873	7.55627	9.24969	8.71329	1.29052	2.38717e-14	up
SbTA03G035900	7.98616	7.26408	7.15762	0.437509	0.325428	0.497012	4.1276	3.26926e-38	up
SbTA03G036410	3.95915	6.05951	4.68459	0	0	0	9.15401	5.91196e-12	up
SbTA03G036420	3.87667	4.45565	3.24044	0	0	0	8.94915	1.92156e-11	up
SbTA03G036780	31.2662	52.7824	48.4941	71.1891	123.379	81.8725	-1.06797	0.00466247	down
SbTA03G036850	0.72406	0.875497	1.15745	2.49508	3.08093	3.19427	-1.69752	0.00125671	down
SbTA03G036950	2.11023	3.52452	3.2227	5.04121	6.80911	6.31546	-1.04811	0.00110854	down
SbTA03G036980	2.09928	2.07018	2.4368	0.0339192	0.0825701	0.036991	5.44709	2.36308e-14	up
SbTA03G037000	112.029	80.9578	75.5197	7.06771	5.12867	5.63652	3.91338	3.12568e-45	up
SbTA03G037290	1.66143	3.09898	2.86514	0.543104	1.63425	0.542931	1.48736	0.0246795	up
SbTA03G037380	9.42227	8.31978	8.56883	5.083	3.15528	4.01891	1.09662	0.000366097	up
SbTA03G037450	24.173	44.9223	43.436	11.9978	26.3357	16.8586	1.01958	0.049795	up
SbTA03G037920	0.721251	0.671517	0.608762	1.71169	3.47232	2.16485	-1.87197	2.02349e-06	down
SbTA03G038050	3.53632	2.76046	3.89275	0.284297	2.01854	0.581332	1.83268	0.0434815	up
SbTA03G038180	1.3666	2.2893	2.45159	0	0	0	8.71788	1.50949e-10	up
SbTA03G038320	1.20141	1.37529	1.31603	2.69411	3.31867	2.6549	-1.15724	4.18688e-05	down
SbTA03G038520	7.18764	9.38077	12.049	0	0	0	9.15193	7.5111e-12	up
SbTA03G038550	1.65787	1.9091	1.60894	0.582289	0.90864	0.696083	1.23716	0.000209154	up
SbTA03G039390	3.59433	6.66219	6.814	0.989574	2.28626	1.16163	1.93724	1.61091e-05	up
SbTA03G039400	0.0118883	0	0	0.254705	0.38156	0.363241	-6.31259	3.3986e-05	down
SbTA03G039440	0.0108626	0.00902999	0	0.268535	0.319587	0.0976181	-5.00676	0.00153656	down
SbTA03G039450	0.355876	0.507148	0.774769	0	0	0	5.51846	0.00400237	up
SbTA03G039470	8.55375	7.94046	7.32378	3.31865	4.99449	3.46453	1.0182	0.000297309	up
SbTA03G039660	1.59281	3.38377	2.83539	0	0.788916	0.106029	3.13579	0.00582558	up
SbTA03G040720	6.29114	18.0837	17.0601	1.87378	4.66274	3.06521	2.0899	0.000466476	up
SbTA03G040800	0	0	0.0730615	0.308146	0.500084	0.672105	-4.50379	0.0408182	down
SbTA03G040810	1.30665	1.55172	0.875285	4.92216	12.731	4.86468	-2.56485	0.00118223	down
SbTA03G041020	0	0	0	1.70444	3.46639	1.23528	-9.79784	1.66947e-12	down
SbTA03G041220	3.25967	3.42864	2.02759	0.767451	0.978592	1.19565	1.54409	0.015354	up
SbTA03G041570	37.8144	37.1725	31.2584	141.461	63.8233	145.048	-1.73416	3.16807e-05	down
SbTA03G041810	0.278364	0.380159	0.419552	0	0	0	6.27688	0.00010056	up
SbTA03G041830	0.839384	0.899538	0.901001	1.86671	2.25855	1.53591	-1.09966	0.000204455	down
SbTA03G041950	7.47912	5.79253	6.48038	0	0	0	10.8442	4.02027e-17	up
SbTA03G042180	1.38407	0.963985	1.00858	6.31909	4.97749	6.16861	-2.38387	1.63308e-15	down
SbTA03G042190	3.40879	2.07805	2.4509	1.19849	1.51954	0.919005	1.14078	0.0221352	up
SbTA03G042200	0.0569772	0.0236823	0.0333964	0.84512	0.95245	1.10087	-4.70201	1.61204e-06	down
SbTA03G042210	6.87238	9.72744	7.33051	2.4489	3.0635	3.61654	1.36641	0.000150785	up
SbTA03G042720	0.0517153	0.0859809	0.121249	0.319614	0.328507	0.278847	-1.86143	0.0189262	down
SbTA03G042790	0.674002	1.24509	1.66802	0	0	0	6.09002	0.000433431	up
SbTA03G043010	0.70349	0.92594	0.84759	1.83572	1.62024	1.80879	-1.09493	0.00257899	down
SbTA03G043150	1.05112	2.30864	1.97152	0.273524	1.06535	0.397727	1.61547	0.0318062	up
SbTA03G043170	2.09542	3.83912	4.17955	0	0.320652	0.0655796	4.72003	0.00315262	up
SbTA03G043210	5.18442	6.12762	6.39439	0	0	0	10.0128	1.11015e-14	up
SbTA03G043260	5.3149	5.4714	6.14357	0	0	0	11.9412	3.53526e-21	up
SbTA03G043270	29.0785	35.2081	37.8803	0	0.0994551	0.267332	7.84212	6.70767e-49	up
SbTA03G043290	1.46713	1.9026	2.15558	0	0.130801	0.0527382	4.85579	1.03104e-12	up
SbTA03G043300	0.15831	0	0.185582	34.1786	76.8504	53.6347	-9.03767	1.03563e-14	down
SbTA03G043310	0	0	0	17.0859	43.133	34.013	-10.0317	1.63239e-13	down
SbTA03G043850	4.53961	4.44851	4.86351	0.941393	1.08552	1.12121	2.12141	1.17512e-20	up
SbTA03G043880	9.04742	4.48103	4.67668	23.2076	7.08167	21.9589	-1.52416	0.0362021	down
SbTA03G043950	0.820461	0.31337	0.259947	3.21599	0.978592	2.49093	-2.25729	0.00566983	down
SbTA03G044130	2.95453	4.17281	3.56954	1.267	2.01587	1.55785	1.13499	0.000293899	up
SbTA03G044150	4.1458	5.60034	7.11991	1.81063	3.07704	1.62066	1.37006	0.00104857	up
SbTA03G044320	31.6111	36.0657	36.0316	12.1279	21.1939	14.568	1.1128	7.59129e-05	up
SbTA03G044550	2.76896	4.68035	4.86897	6.92122	11.4175	9.91197	-1.21103	0.00241182	down
SbTA03G044700	0.249714	0.345974	0.280535	0.0514431	0.111315	0.0748026	1.86836	0.0123206	up
SbTA03G045190	6.01727	11.1812	8.40242	0	0.118337	0	7.73159	2.24047e-08	up
SbTA03G045200	1.25065	2.0793	2.81003	0	0.27875	0.0936591	3.99798	0.00327557	up
SbTA03G045260	44.9423	79.4258	82.0066	109.611	216.487	136.719	-1.17289	0.00621642	down
SbTA03G045290	2.56306	3.41417	2.353	0.458034	0.867224	0.638269	2.07335	1.48482e-06	up
SbTA03G045890	9.44639	9.51171	9.98197	4.60471	3.73644	5.02172	1.09761	0.00917952	up
SbTA03G046080	8.36421	18.2105	18.9566	37.941	61.1476	67.2914	-1.88621	7.77429e-06	down
SbTA03G046490	5.45116	8.30401	8.58887	3.56539	2.82693	2.2109	1.36317	1.90248e-05	up
SbTA03G046690	25.6972	14.1514	14.7274	2.08574	1.73373	2.09433	3.21071	4.80803e-20	up
SbTA03G046710	915.968	523.961	715.956	336.151	202.831	187.853	1.56652	0.000130377	up
SbTA03G046720	59.9517	53.7979	59.8076	17.3399	39.556	15.1639	1.27797	0.0148119	up
SbTA03G046980	4.52482	4.76605	5.23843	1.85272	1.46579	1.71743	1.52153	2.88676e-08	up
SbTA03G047090	1.60182	2.66315	2.52776	7.91971	6.1792	5.70259	-1.5485	8.1829e-05	down
SbTA03G047100	3.20414	3.00726	2.30214	6.98408	7.18762	8.081	-1.38778	0.000723679	down
SbTA03G047230	1.96925	3.3602	3.58425	1.2811	1.55931	1.23413	1.11888	0.011827	up
SbTA03G047270	0.648922	1.78588	1.86721	0.129632	0.47335	0.256237	2.31002	0.000328142	up
SbTA03G047550	50.0523	30.1887	30.0316	169.988	95.0978	169.722	-1.98091	7.93829e-07	down
SbTA03G048050	1.95941	2.12274	1.52637	0.0625013	0.152148	0.136323	3.94811	3.01323e-18	up
SbTA03G048110	3.98619	9.5311	9.10493	0.677269	1.26399	1.07098	2.87911	3.14599e-09	up
SbTA03G048170	28.1539	36.5718	33.7773	57.7812	57.4721	88.0367	-1.05713	0.000298464	down
SbTA03G048270	22.1032	17.8688	19.4973	7.81449	5.39797	7.64812	1.5047	4.25541e-08	up
SbTA03G048840	0	0	0	0.016204	0.617985	0.265073	-7.3711	0.000297994	down
SbTA03G049160	5.5722	4.42624	4.2096	1.6326	2.31832	0.778947	1.63322	0.0290002	up
SbTA03G049470	331.701	215.371	185.479	614.888	413.861	708.958	-1.24609	0.00395491	down
SbTA03G049480	815.138	659.719	546.169	104.362	82.99	197.395	2.38867	8.03491e-09	up
SbTA03G049770	1.05507	0.492017	0.543001	1.56919	2.09923	2.01194	-1.43988	0.0122163	down
SbTA03G049830	7.64541	16.8208	16.6431	44.0551	52.9401	47.3099	-1.82893	1.46601e-07	down
SbTA03G049920	9.61001	8.39935	7.81745	3.14539	3.33299	2.56259	1.52102	1.28499e-09	up
SbTA03G049950	1.24127	1.19695	1.02828	0.27276	0.221328	0.237969	2.25097	3.22229e-07	up
SbTA03G049960	3.78737	4.14502	3.83295	0.404148	0.801635	1.15084	2.2684	6.61126e-08	up
SbTA03G050050	5.59404	6.1305	6.15135	0.675221	0.716486	0.679727	3.1034	2.13416e-40	up
SbTA03G050510	0.193399	0.375132	0.377861	0.956206	0.689692	0.907624	-1.44745	0.0234932	down
SbTA03G050980	10.0954	12.3858	11.8709	20.8453	32.381	22.3438	-1.14085	4.58707e-06	down
SbTA03G051080	0.101301	0.378949	0.534387	0	0	0	6.82494	7.05281e-05	up
SbTA03G051400	1.58981	2.18063	2.019	0.873371	0.673253	0.88103	1.24002	0.00413629	up
SbTA03G051700	77.0078	62.1191	62.6203	6.36845	5.04458	6.73023	3.46984	1.96813e-50	up
SbTA03G052100	1.92408	3.19893	1.87962	9.77727	10.0779	12.3918	-2.19849	1.97953e-06	down
SbTA03G052110	0.164559	0	0	1.08482	2.86086	0.887297	-4.77095	0.0265473	down
SbTA03G052120	522.874	737.868	725.017	128.187	119.595	123.63	2.4059	1.60896e-35	up
SbTA03G052390	0.194342	0.608206	0.750473	1.18695	1.71225	1.37663	-1.48333	0.0224443	down
SbTA03G053800	0.421029	0.556815	0.5833	1.19853	1.24126	1.20388	-1.23338	3.90288e-05	down
SbTA03G054040	0.282633	0.176212	0.331322	3.37703	5.76399	2.7939	-3.94298	1.816e-08	down
SbTA03G054260	0.043275	0.251819	0.15219	0.14264	15.2782	4.51119	-5.46541	0.00608867	down
SbTA03G054300	0	0	0	0.62083	1.5113	0.406232	-5.92957	0.00315539	down
SbTA03G054760	3.11392	2.37135	3.08877	0.897195	1.42692	1.17414	1.28325	0.000506177	up
SbTA03G054860	3.52269	7.8555	7.73472	11.2427	37.9117	16.0295	-1.77353	0.00616601	down
SbTA03G056290	0.195124	0.150618	0.0326769	1.69976	1.09968	1.12725	-3.34247	2.90328e-08	down
SbTA04G000300	0.0592057	0.119527	0.109065	0.306664	0.576855	0.357239	-2.11077	0.00043497	down
SbTA04G000570	11.6753	17.5742	18.2582	6.54376	5.29406	5.74521	1.41889	4.39521e-08	up
SbTA04G000690	51.7494	22.9138	24.1515	128.715	46.5662	113.593	-1.5468	0.0202106	down
SbTA04G000720	1.4418	2.71036	2.68892	0.027002	0.306747	0.147237	3.79422	7.57841e-10	up
SbTA04G000780	3.50778	6.00349	5.76496	1.36025	2.59843	1.65341	1.43557	0.000358385	up
SbTA04G000810	1.11169	5.04974	3.53726	0.0654335	0	0	7.47529	8.91803e-07	up
SbTA04G000900	2.27391	3.37549	2.66564	0.267682	0	0.437887	3.43264	0.00730402	up
SbTA04G001290	3.12391	4.11172	4.57759	8.25892	18.7993	13.2179	-1.77445	4.67574e-06	down
SbTA04G002180	0.504163	0.648938	0.600549	0.0938107	0.0108745	0.0292304	3.81547	6.60671e-09	up
SbTA04G002340	0.12239	0.124351	0.175358	0.358592	0.891112	0.574379	-2.1293	0.00110761	down
SbTA04G002440	0.0390421	0.0432738	0.07628	3.64616	4.36835	3.71908	-6.25814	9.65205e-37	down
SbTA04G002590	1.34303	1.11644	1.17455	2.9512	2.87937	2.73953	-1.24058	2.94527e-05	down
SbTA04G002900	1.73448	2.80782	2.8894	0	0	0	8.44677	6.63855e-10	up
SbTA04G003010	2.27391	2.16032	2.28483	5.62133	10.6432	7.00619	-1.79667	0.00126207	down
SbTA04G003370	1.68229	1.41687	1.32338	0.729612	0.740045	0.556982	1.14265	0.0153404	up
SbTA04G003730	1.60798	1.98874	1.83901	0.62481	0.541961	0.552164	1.66068	2.10454e-08	up
SbTA04G003800	11.1807	12.5	12.7656	2.23836	2.05955	2.05965	2.51459	2.73933e-50	up
SbTA04G004160	0.194933	0.247333	0.276623	0.5918	1.28971	0.709934	-1.85434	0.000267098	down
SbTA04G004200	4.4666	4.95073	5.75969	10.5512	14.1366	7.76033	-1.09474	0.0338235	down
SbTA04G004210	1.73626	0.811876	1.11309	0.447105	0.14512	0.268178	2.11508	0.00657176	up
SbTA04G004420	31.8986	25.6061	26.2614	1.73899	1.194	1.73236	4.15995	1.8535e-55	up
SbTA04G004430	45.8159	41.9361	42.7637	3.06112	2.8151	2.7597	3.91899	8.03697e-97	up
SbTA04G004440	30.3775	23.3322	24.598	2.63329	1.44166	1.92028	3.70895	6.20323e-34	up
SbTA04G004540	7.63805	8.49127	7.68497	3.59299	3.91451	3.91838	1.05163	3.63253e-09	up
SbTA04G004980	0	0	0	0.936889	1.06432	0.408694	-5.26069	0.0216691	down
SbTA04G005360	6.72554	6.09343	6.99831	0	0.0505288	0	8.5959	7.4393e-11	up
SbTA04G005750	0	0	0	0.562133	1.06432	0.306521	-5.94284	0.00251937	down
SbTA04G006300	3.03678	3.16753	3.15474	1.4377	1.47477	1.13895	1.21159	2.90311e-08	up
SbTA04G006470	0.109528	0.131516	0.0570653	0	0	0	5.1482	0.0169399	up
SbTA04G006800	0.114072	0.275861	0.364702	0.871633	1.41455	1.01581	-2.1504	3.55374e-05	down
SbTA04G007440	0	0	0	12.2381	21.9516	19.5513	-9.56366	9.13055e-13	down
SbTA04G008050	0.461121	0.560964	0.553743	0.16682	0.270729	0.181928	1.34374	0.0129294	up
SbTA04G008120	19.7275	10.7059	10.4722	55.0868	14.734	52.5829	-1.58667	0.0358692	down
SbTA04G008920	1.37147	2.06302	1.72257	0	0	0	7.82289	2.04441e-08	up
SbTA04G009040	24.0818	24.5833	27.1012	7.14393	13.9125	9.95504	1.28541	3.98389e-05	up
SbTA04G009390	0.481745	0.388692	0.481688	2.21839	3.06962	2.20283	-2.47677	1.04963e-14	down
SbTA04G009740	4.01152	2.39316	2.82155	0.777794	0.126227	0.424117	2.82786	4.95042e-05	up
SbTA04G009880	3.76449	2.05149	2.45168	0	0	0	8.15994	7.1075e-09	up
SbTA04G010180	9.67248	13.4056	11.739	0	0	0	11.5833	9.68055e-20	up
SbTA04G010630	1.23419	2.46233	2.55603	0.0678011	0.385116	0.110912	3.47313	1.23268e-05	up
SbTA04G011850	8.93966	13.5868	12.9144	2.30671	8.27195	3.24595	1.36016	0.0434786	up
SbTA04G012260	0	0.0368671	0	6.35888	7.47288	6.85505	-8.7795	2.77557e-11	down
SbTA04G012520	107.04	131.486	129.97	47.6487	49.2112	45.7274	1.36087	3.94542e-21	up
SbTA04G012730	6.60731	9.03844	9.07898	2.12272	4.22786	2.45025	1.48658	3.02091e-05	up
SbTA04G013230	13.2156	18.1939	18.7419	3.82482	7.71593	5.70645	1.53104	5.68714e-06	up
SbTA04G013380	1.62071	2.35774	2.65988	0	0	0	6.87085	5.09682e-06	up
SbTA04G013600	72.5175	56.3983	53.56	2.2163	1.88831	1.90339	4.93195	5.49668e-78	up
SbTA04G013610	0.30312	0.447965	0.631714	4.55156	14.3454	7.03704	-4.23593	6.45988e-17	down
SbTA04G013620	0.16034	0.466511	0.375924	2.64251	4.07405	2.95386	-3.26158	2.01146e-06	down
SbTA04G013630	0.124134	0.0515957	0.109139	0.97176	1.78456	1.03188	-3.76446	1.23138e-06	down
SbTA04G013660	18.3194	20.3538	21.0623	0.870911	1.64895	0.949782	4.11122	4.18117e-17	up
SbTA04G013710	13.9853	9.84737	9.68894	0.779428	1.2348	0.728585	3.62558	7.30945e-26	up
SbTA04G013740	0.945869	1.92205	1.84803	0	0.421639	0	3.55257	0.0352077	up
SbTA04G013860	0	0	0	1.06245	1.03454	0.579335	-5.23552	0.0194557	down
SbTA04G014130	0.0406936	0.135313	0.23852	0	0	0	5.84697	0.00372859	up
SbTA04G014720	2.24121	3.51918	2.87058	13.7486	18.8157	17.1943	-2.53221	1.74645e-21	down
SbTA04G015010	0.092985	0	0	6.28307	3.35744	6.72674	-7.49254	8.87265e-10	down
SbTA04G015190	0.814599	0.956002	1.06728	0	0.320403	0.215308	2.32507	0.0312849	up
SbTA04G015620	0	0	0	0.21249	0.40232	0.308978	-5.30263	0.0156176	down
SbTA04G015680	0	0	0	0.0514431	0.396558	0.028051	-5.7746	0.030045	down
SbTA04G016460	1.84247	2.92402	1.96353	0	0	0	5.85177	0.000844531	up
SbTA04G017430	5.09718	15.2016	15.585	0	0	0	9.92126	9.2833e-13	up
SbTA04G017830	0	0	0	15.5431	23.9908	16.7665	-9.97239	3.62347e-14	down
SbTA04G017840	0	0	0	5.984	8.36251	6.34465	-8.5532	3.41468e-10	down
SbTA04G017860	0	0	0	3.38511	3.75398	3.99931	-8.22556	2.26964e-09	down
SbTA04G017940	2.85366	1.50585	1.51264	0.122688	0.530953	0.468295	2.36685	0.000546256	up
SbTA04G018370	0.158043	0.0394139	0.111162	1.79722	1.20471	1.40607	-3.87083	1.71771e-11	down
SbTA04G018510	1.29915	0.863977	0.487347	0	0	0	6.21234	0.000348913	up
SbTA04G019010	7.0349	5.45818	6.25384	2.3188	2.97915	3.05563	1.15097	0.00221557	up
SbTA04G020010	0	0	0	0.557069	0.602704	1.11378	-5.23127	0.0230885	down
SbTA04G020070	0.315025	0.419003	0.369295	0.726856	1.30598	0.934232	-1.43074	0.0422229	down
SbTA04G020560	0	0.0464131	0	0.322055	0.634655	0.351222	-4.62761	0.00568034	down
SbTA04G020570	79.3901	144.772	146.488	37.2726	52.4748	37.5339	1.5299	2.28828e-06	up
SbTA04G020820	0	0.555539	0.111916	7.0803	6.89429	5.06188	-4.72821	2.24724e-09	down
SbTA04G021300	0.208111	0.173001	0.383371	0	0	0	5.19424	0.014035	up
SbTA04G021390	5.65783	2.78504	3.30624	0.112683	0.3886	0.0921657	4.34801	2.29855e-12	up
SbTA04G021430	40.3878	33.1903	33.0453	15.0511	19.6424	16.8735	1.04918	3.32674e-06	up
SbTA04G021970	4.88349	6.33693	4.88701	0.392601	1.27429	0.749273	2.71525	1.41124e-05	up
SbTA04G022200	0	0	0	12.2688	25.0875	14.0489	-9.29909	1.00261e-11	down
SbTA04G022520	0.228221	0.075887	0.160522	0	0	0	4.87847	0.0452354	up
SbTA04G023020	7.28092	6.52166	6.53453	0.567082	0.754651	1.3482	2.89943	3.90344e-15	up
SbTA04G023030	27.8696	23.0229	22.1345	5.56914	4.51902	5.25952	2.24847	1.08096e-20	up
SbTA04G023140	9.1144	9.34216	9.43976	20.3442	16.8039	21.6896	-1.0864	2.59484e-07	down
SbTA04G023290	6.15073	8.52174	7.45068	13.8537	16.4508	17.135	-1.11151	0.00541783	down
SbTA04G023660	4.12376	5.17016	5.78516	0	0	0	8.31858	8.99601e-10	up
SbTA04G023900	1.09096	1.81381	2.11297	6.48834	12.6865	13.9387	-2.73931	3.26513e-10	down
SbTA04G023910	3.31628	4.37843	4.80231	23.4693	25.0441	17.5306	-2.40934	6.13485e-18	down
SbTA04G024240	32.4612	25.7443	26.5055	0	0	0	13.2379	1.0479e-25	up
SbTA04G024420	0.0505653	0.154126	0.15807	0.305562	1.73562	0.71191	-2.92722	0.00189531	down
SbTA04G024540	0	0.090492	0.12761	1.49503	3.49382	3.22825	-5.27488	4.96797e-10	down
SbTA04G024550	0	0.0450716	0.0635593	1.34035	2.24773	1.36428	-5.54095	4.66375e-05	down
SbTA04G024580	1.55795	1.80602	1.65879	0.353341	1.16597	0.462408	1.34769	0.0374981	up
SbTA04G024730	7.05331	12.5046	12.4534	2.91323	7.18442	3.51968	1.2286	0.0235846	up
SbTA04G024740	0.664061	0.322016	0.454102	1.00322	2.81217	2.63572	-2.17719	0.00608622	down
SbTA04G024760	1.01404	1.14048	0.839104	1.5729	3.74917	2.51941	-1.38657	0.0434786	down
SbTA04G025700	7.15624	10.3778	9.34177	0	0	0	10.7352	8.44475e-17	up
SbTA04G025770	4.91027	6.79147	6.72373	0.0230554	0.0374162	0	8.47297	3.28668e-20	up
SbTA04G026420	2.33766	5.82983	6.85094	0	0	0	7.51238	6.42483e-07	up
SbTA04G026710	0	0	0	16.864	16.725	6.38585	-7.99903	7.77405e-08	down
SbTA04G027330	0	0	0	4.17802	4.97231	8.35338	-7.58511	3.46502e-07	down
SbTA04G027580	24.1726	35.6071	37.3769	44.6855	83.8235	71.6548	-1.05005	0.00475758	down
SbTA04G027600	0	0	0	0.260539	0.493294	0.473557	-5.42523	0.0106155	down
SbTA04G027700	130.693	114.882	122.419	0	0	0	10.726	6.45988e-17	up
SbTA04G027710	64.8774	40.6114	51.0845	0	0	0	10.1764	1.19655e-14	up
SbTA04G027720	3.45007	1.0755	0.842587	0	0	0	5.77321	0.00514636	up
SbTA04G027800	0	0	0	0.436223	0.707938	0.891991	-5.8333	0.00228546	down
SbTA04G028170	0	0	0	2.67317	4.56656	2.76182	-8.74118	1.93475e-10	down
SbTA04G028230	68.174	52.058	49.0294	136.776	130.467	156.553	-1.32459	1.28539e-07	down
SbTA04G028310	0	0	0	0.441676	0.477858	1.9267	-5.89991	0.00665608	down
SbTA04G028400	0	0	0	23.3862	33.1284	27.2332	-9.31827	2.18756e-12	down
SbTA04G028720	4.28626	16.693	18.0337	0	0	0.211063	7.16974	1.14709e-11	up
SbTA04G028880	0.114738	0.095381	0	1.70187	1.53441	2.57777	-4.72585	0.00229554	down
SbTA04G028950	0	0	0	12.6881	7.88466	10.8158	-10.2118	1.03563e-14	down
SbTA04G029350	0.0926407	0.154023	0.2172	0.916069	6.19445	7.65923	-5.02334	1.3148e-05	down
SbTA04G029570	0	0	0	1.56696	3.22764	2.10322	-7.43113	6.62572e-07	down
SbTA04G029580	0	0	0	1.31563	6.76118	2.63043	-6.19271	0.00170857	down
SbTA04G029620	0	0	0	0.126193	0.716787	0.688108	-5.20701	0.0448361	down
SbTA04G029820	97.0041	123.317	134.598	0	0	0	13.2395	7.41416e-26	up
SbTA04G029880	2.31419	2.66053	3.40551	0.324591	0.329233	0.176994	3.3867	3.21857e-08	up
SbTA04G029890	1.03954	1.66185	1.4811	0.184502	0.235263	0.301817	2.48727	3.78612e-08	up
SbTA04G030140	2.43058	3.20089	3.02555	18.3081	17.0676	17.6468	-2.62494	9.50987e-54	down
SbTA04G031100	19.7387	13.2618	13.0506	48.5119	38.2174	42.8421	-1.4922	5.46875e-07	down
SbTA04G031360	0.0923556	0.0127957	0.198488	0.520045	0.771924	0.816131	-2.82971	0.00153562	down
SbTA04G033320	0.603207	0.551584	0.824977	7.88673	15.9721	10.0646	-4.10818	3.40031e-29	down
SbTA04G033340	0	0	0	13.741	12.7897	16.5281	-8.33851	1.31506e-09	down
SbTA04G033380	0.734282	1.29957	1.13845	1.7957	2.81918	2.1499	-1.10022	0.0179242	down
SbTA04G033640	2.67434	8.7782	7.7685	1.39355	3.07677	2.15593	1.51883	0.0201342	up
SbTA04G034610	1.6518	1.37313	3.5961	0	0	0	5.31721	0.01101	up
SbTA04G035040	0.12288	0.442647	0.336115	1.14759	1.69807	0.772994	-1.99412	0.0256974	down
SbTA04G035860	0.0237766	0	0	2.93891	2.35295	2.73499	-8.31499	5.8108e-10	down
SbTA04G036790	1.4186	2.23654	3.84207	0	0	0	7.76732	1.31706e-07	up
SbTA04G037140	3.79596	5.25924	4.4499	0.997333	0.441423	0.741582	2.63834	1.72433e-08	up
SbTA04G037600	16.3044	38.5957	38.9545	8.50906	18.3776	11.1635	1.29128	0.0194353	up
SbTA04G037650	0.709189	0.743946	0.791774	2.30976	2.41617	2.01818	-1.59036	3.64381e-08	down
SbTA04G037780	0	0	0	0.142149	0.184552	0.13952	-5.62792	0.00393217	down
SbTA04G037790	0	0.0420912	0	2.00274	2.50537	1.9566	-6.90666	1.51058e-06	down
SbTA04G037940	21.0568	14.9583	16.6058	9.46449	6.65588	6.99576	1.19458	0.0027178	up
SbTA04G037950	7.53529	8.15627	7.94394	2.5441	3.25403	3.29178	1.36312	8.26086e-10	up
SbTA04G038880	5.02493	4.45565	4.90882	0	0	0	8.53345	2.08362e-10	up
SbTA04G038890	3.92491	5.91717	5.61486	0	0	0	8.37742	7.57363e-10	up
SbTA04G038900	5.99423	6.39786	5.20509	0	0	0	8.41939	4.56252e-10	up
SbTA04G039060	83.7161	40.9136	44.1059	214.68	102.241	174.956	-1.54273	0.00315262	down
SbTA04G039200	0	0	0	0.436737	0.236257	0.158763	-6.09602	0.00108006	down
SbTA04G039490	1.49828	1.4012	0.731831	0	0	0	6.39697	0.000101616	up
SbTA04G039800	1.52323	5.53148	4.60506	0	0	0	7.69072	4.82726e-07	up
SbTA04G040080	0.602722	0.960321	1.11871	2.02804	1.81356	2.27941	-1.21313	0.00703876	down
SbTA04G040320	2.86205	3.10726	3.79512	0.231977	0.188235	0.309204	3.69557	5.10042e-24	up
SbTA04G040650	113.24	141.691	131.138	267.388	257.206	265.484	-1.04325	2.40185e-12	down
SbTA04G040910	8.56609	9.68443	8.43511	1.1294	1.83288	1.38564	2.60759	9.29882e-07	up
SbTA04G041400	1.97777	2.99807	2.38668	0	0	0	7.50438	1.3624e-07	up
SbTA04G041410	1.41051	1.32888	1.21257	0	0	0	5.91944	0.000511382	up
SbTA04G041750	2.4421	1.90705	2.16879	5.61024	8.51096	3.25867	-1.40419	0.0234932	down
SbTA04G041810	0	0	0	5.753	4.27647	3.9048	-10.0317	2.6016e-14	down
SbTA04G041860	2.00645	2.95728	2.77059	26.1296	28.7749	26.8809	-3.41214	2.65669e-71	down
SbTA04G041900	11.938	10.554	11.329	0	0	0	9.58921	2.18251e-13	up
SbTA04G042010	0	0	0	0.752246	0.976644	1.14852	-5.86376	0.00162017	down
SbTA04G042540	17.6262	20.3062	21.3271	0	0	0	10.5502	2.09473e-16	up
SbTA04G042990	1.51846	1.00663	1.50966	0	0	0.0172732	7.27602	2.25317e-07	up
SbTA04G043670	50.7397	41.986	39.9722	2.41661	2.77021	3.11655	3.98899	6.15253e-67	up
SbTA04G043700	343.911	192.44	192.946	25.1591	18.0669	24.8613	3.42406	1.0544e-22	up
SbTA04G043710	0	0	0	2.96375	2.18628	1.83645	-7.28488	1.08673e-06	down
SbTA04G043810	0	0.0831722	0	1.15425	2.2746	0.359651	-5.13058	0.015162	down
SbTA04G043850	2.54369	1.99707	1.9051	0	0	0	7.04006	1.91514e-06	up
SbTA04G043970	41.4394	38.6378	34.5737	0	0	0	9.78906	6.24401e-14	up
SbTA04G044020	6.46403	10.3965	7.90707	0	0	0	7.98148	9.36285e-09	up
SbTA04G044240	0	0	0	0.135602	0.935281	0.406678	-6.0307	0.0040088	down
SbTA04G044500	1.57645	1.83468	1.84803	3.98374	4.63803	3.58895	-1.21539	0.0360557	down
SbTA04G044770	0	0	0	4.83923	4.79936	6.2548	-8.07494	7.2198e-09	down
SbTA04G045040	13.0983	25.0704	25.0498	0	0	0	12.0235	2.02029e-20	up
SbTA04G045170	0.307177	0.291832	0.874517	0	0	0	5.57264	0.00593184	up
SbTA04G045180	4.22094	2.0793	3.11547	0	0	0	6.44217	7.89901e-05	up
SbTA04G045340	0	0	0	1.85272	2.44298	1.64167	-6.26939	0.000224995	down
SbTA04G045570	3.60547	6.08805	7.33051	0.0928448	0.226014	0.15188	5.1378	2.82997e-12	up
SbTA04G046530	4.38499	5.59615	6.04541	0	0	0	9.53734	3.53795e-13	up
SbTA04G046540	1.10351	4.28092	3.88086	0	0	0	5.16139	0.0235063	up
SbTA04G046590	3.46275	2.75202	2.76567	0	0	0	8.41033	5.93173e-10	up
SbTA04G046600	5.96275	7.70207	7.09751	0	0	0	8.34273	6.94881e-10	up
SbTA04G047060	6.40828	4.89754	3.87729	0.51103	1.7969	1.02174	2.18194	0.00106635	up
SbTA04G047450	3.33506	2.27733	2.23406	0	0.159286	0	5.61063	0.000554431	up
SbTA04G047710	2.5013	3.42474	3.04001	0.788089	1.1068	0.9421	1.64749	4.38499e-08	up
SbTA04G047930	1.55105	2.21169	2.05714	0	0	0	10.5236	4.00718e-16	up
SbTA04G048060	1.3594	3.07375	4.27082	0	0	0	7.8285	1.36243e-07	up
SbTA04G048070	2.77922	2.0793	3.258	0	0	0	5.3871	0.00544599	up
SbTA04G048080	3.58689	8.07446	7.83285	0	0.0212247	0	9.81035	2.754e-13	up
SbTA04G048140	0.520903	1.47949	1.35698	0	0.116101	0.0130032	4.71675	8.94866e-07	up
SbTA04G048150	0.783287	1.75808	1.65281	0	0.10475	0	5.29324	0.00236254	up
SbTA04G048270	0.101541	0.506461	0.773721	0	0	0	5.26353	0.0287487	up
SbTA04G048630	1.81913	2.64639	3.99846	0	0	0	7.31278	8.36893e-07	up
SbTA04G049430	0.372633	0.367847	0.382224	2.30297	0.342598	1.79993	-2.00597	0.0400816	down
SbTA04G049480	31.3381	38.5986	34.5461	106.611	343.536	168.328	-2.55951	1.44239e-08	down
SbTA04G049710	1.02034	0.888592	0.899938	0.0800759	0.0129954	0.0174656	4.84382	6.25959e-13	up
SbTA04G050090	53.0549	46.4595	43.1813	0	0	0	11.0393	7.61573e-18	up
SbTA04G050130	0.0463891	0.0308502	0.0217523	0.122324	0.446662	0.233453	-3.00231	0.00182063	down
SbTA04G050530	1.23352	1.11086	0.747109	3.0155	1.70458	2.66043	-1.25608	0.0120051	down
SbTA04G050620	0.695168	0.86276	0.918227	0.419546	0.222593	0.404748	1.22437	0.0110908	up
SbTA04G051430	4.94443	7.01161	5.34161	0.798897	2.20407	2.09099	1.72239	0.00221742	up
SbTA04G052450	0	0	0	262.797	463.655	305.641	-12.4059	5.20895e-22	down
SbTA04G052560	7.93515	47.8599	47.5219	5.75702	11.4768	8.48745	1.98306	0.0111399	up
SbTA04G052760	0	0.0845246	0	2.34603	2.58354	4.02049	-6.38858	3.15373e-05	down
SbTA04G053020	0	0	0	4.87585	5.57501	7.4323	-8.93891	3.86933e-11	down
SbTA04G053090	136.214	122.174	120.053	42.1065	81.5703	65.0904	1.007	0.00331507	up
SbTA04G053150	0	0	0	2.36174	6.96876	3.27807	-7.46181	1.60535e-06	down
SbTA04G053580	5.0026	6.72716	7.07178	0	0	0	7.51492	1.15561e-07	up
SbTA04G053710	0	0	0.0466911	0.393851	0.532644	0.286346	-4.82822	0.0144929	down
SbTA04G053720	0.0405616	0.0674369	0.0475492	0.869027	1.46457	0.437413	-4.11853	0.000789284	down
SbTA04G053810	2.83342	3.83075	3.44929	0	0	0	9.86295	3.68544e-14	up
SbTA04G053840	0	0.814653	0.328232	2.30726	12.1693	3.01946	-3.89745	0.00225957	down
SbTA04G054270	0	0	0	1.28465	2.01534	1.77459	-7.48781	2.88052e-07	down
SbTA04G054380	0.761321	0.649107	0.663636	0.193032	0.104423	0.228056	1.94837	0.00335931	up
SbTA04G054630	0	0	0	78.641	122.479	117.405	-11.567	2.50041e-19	down
SbTA04G054870	0.319562	0.446773	0.476781	0.622416	1.92309	0.822373	-1.43743	0.0492168	down
SbTA04G054920	15.5406	18.7919	19.6875	5.57437	7.28263	5.46894	1.55398	1.34573e-14	up
SbTA04G055030	1.19823	0.871565	0.438953	3.45583	2.90435	3.2977	-1.92774	0.00189052	down
SbTA04G055370	0.150585	0.382128	0.306599	0.0261236	0.0741921	0.0356118	2.61652	0.00181982	up
SbTA04G055450	0	0	0	1.71115	2.16689	1.25821	-9.21868	7.85044e-12	down
SbTA04G056080	0.406055	0.324048	0.361765	0	0	0.0145962	5.63409	0.000416173	up
SbTA04G056520	69.0542	48.7935	47.7607	34.5212	24.6258	15.9278	1.15295	0.0234932	up
SbTA04G056610	0	0	0	5.1723	6.2388	6.02185	-10.1449	5.50824e-15	down
SbTA04G056690	2.26511	3.8142	3.33618	10.0984	14.8739	11.6131	-1.96551	1.79366e-11	down
SbTA04G056740	42.4048	59.2385	63.7602	258.933	208.366	268.392	-2.1691	5.30655e-20	down
SbTA04G057290	0.695879	0.879768	0.6798	2.48485	1.35713	1.62854	-1.28063	0.00445374	down
SbTA04G057300	0.591216	1.43661	1.97257	0	0.0608183	0.0408694	5.16842	0.000503766	up
SbTA04G057460	5.30246	6.47503	7.45911	10.9687	20.0505	11.7649	-1.15675	0.00206279	down
SbTA04G057710	2.35629	1.20539	0.849914	3.58462	9.45328	5.86387	-2.08323	0.0153187	down
SbTA04G057750	3.05036	6.29708	6.31735	0	0	0	8.77857	1.93438e-10	up
SbTA04G059160	2.22323	4.41593	4.82038	1.39428	2.28906	1.73272	1.06542	0.0416631	up
SbTA04G059290	0	0	0	0.467433	1.13788	2.54882	-7.56972	4.97354e-06	down
SbTA04G059900	0.0649688	0.189028	0.114242	0	0	0	5.01943	0.028587	up
SbTA04G060190	0	0.43929	0.412986	1.45152	6.12466	9.49782	-4.34522	0.000656683	down
SbTA04G060200	0.357328	0.297044	2.09443	11.1891	20.5479	7.38569	-3.92171	0.000127082	down
SbTA04G060210	0.0962655	0.120037	0.197486	0.951912	0.804604	1.08138	-2.82195	8.14816e-06	down
SbTA04G060450	11.2243	9.28144	9.06486	25.228	14.852	23.6659	-1.11599	0.00181743	down
SbTA04G060570	2.75702	5.73968	5.84567	1.89653	1.66716	2.00365	1.34358	0.00246557	up
SbTA04G060610	5.82143	5.53063	4.987	15.9199	11.4209	14.171	-1.35089	3.06406e-07	down
SbTA04G061010	3.49758	11.4538	10.1882	0	0	0	8.39639	8.33174e-09	up
SbTA04G061460	2.74533	3.2385	3.95388	5.73102	9.19585	5.89759	-1.07335	0.00238642	down
SbTA04G061520	0.460765	2.13402	1.54326	0	0.176053	0.0591531	4.09274	0.0068801	up
SbTA04G061650	0	0	0	0.716923	0.87261	0.879581	-5.38461	0.0101699	down
SbTA04G061800	81.7812	84.2793	82.5506	25.5158	45.0824	48.0233	1.06335	0.00154173	up
SbTA04G062760	1.48021	2.3444	2.24664	0.0599173	0.291716	0.10735	3.72343	2.32356e-12	up
SbTA04G062790	13.5613	15.9706	14.926	38.8639	56.4218	33.311	-1.53307	5.09051e-08	down
SbTA04G063000	0.809773	0.523566	1.2657	3.26226	3.73004	1.85971	-1.78406	0.0264717	down
SbTA04G063010	0.695541	1.50331	1.53754	3.4389	7.14889	2.51808	-1.81568	0.00253208	down
SbTA04G064330	0.662498	1.0831	0.776628	1.56497	2.92368	2.02423	-1.36852	0.00355623	down
SbTA04G064340	0	0	0	0.606222	1.31177	0.661123	-5.26076	0.0203157	down
SbTA04G064560	3.02576	2.85066	1.65528	0	0	0.362551	4.0242	0.0297661	up
SbTA04G064860	1.7378	1.50383	1.65312	6.17407	3.71456	4.8899	-1.6029	4.88339e-07	down
SbTA04G064920	2.11202	3.69214	3.56816	8.59952	13.0007	6.14056	-1.57104	0.000301769	down
SbTA04G065340	0	0.155018	0.174883	0.921988	1.34665	1.10603	-3.37648	0.000137248	down
SbTA04G065490	3.19213	2.97044	2.45747	0.785202	0.382286	0.599418	2.29482	1.85545e-08	up
SbTA04G065540	0	0	0	1.7457	3.13128	2.32965	-8.88734	6.78801e-11	down
SbTA04G065560	0	0	0	0.742759	1.80811	0.911278	-5.80834	0.00298567	down
SbTA04G065630	1.83919	5.80982	4.74327	0	0	0	5.58461	0.00470012	up
SbTA04G065910	0.188382	0.280576	0.24844	0.659742	0.797763	0.514929	-1.45506	0.000541941	down
SbTA04G066140	2.93362	3.97892	4.04234	0.0848212	0.0688273	0	6.42162	1.04203e-07	up
SbTA04G066200	0.587426	1.43346	1.19954	0.0624592	0.354773	0.204347	2.34074	0.00247008	up
SbTA04G067140	5.59971	5.57556	5.81324	0.45914	0.502962	0.613383	3.40618	2.76142e-58	up
SbTA04G067330	4.77459	3.98314	3.87035	0.837112	1.2906	1.17158	1.92602	5.58844e-11	up
SbTA04G067480	7.61265	14.4647	15.2985	20.1635	39.2675	27.1204	-1.22354	0.0256727	down
SbTA04G067630	0.476942	0.528637	1.30458	0	0	0	5.95051	0.00121048	up
SbTA04G068240	0	0	0	0.28235	0.22911	0.46188	-4.98609	0.0469323	down
SbTA04G068560	0.104803	0.0871217	0.0526533	0.172722	0.680747	0.430548	-2.37847	0.0127774	down
SbTA04G068570	4.04137	5.32541	6.04095	10.8778	12.5084	11.8788	-1.20671	5.22789e-08	down
SbTA04G068690	322.926	366.818	329.418	135.468	108.078	87.7424	1.61348	1.63777e-11	up
SbTA04G068840	0.125588	0.11745	0.0736118	0.4657	0.314906	0.409122	-1.89663	0.014505	down
SbTA04G068980	0.389475	1.83468	1.97848	0	0	0	6.51848	0.000276637	up
SbTA04G069140	1.29754	1.22984	1.17989	3.33755	4.62182	3.36737	-1.61074	2.31095e-10	down
SbTA04G069200	0.547952	0.366936	0.35686	0.953232	0.97704	0.807026	-1.09899	0.0378604	down
SbTA04G069420	2.60768	2.81483	2.1444	1.15459	0.936879	0.874411	1.36773	0.00258051	up
SbTA04G069570	0.102699	0.0853729	0.120392	6.65738	11.7197	7.75251	-6.42852	3.22692e-26	down
SbTA04G069580	0.107815	0	0	8.35123	4.32544	2.13155	-7.00931	8.55116e-06	down
SbTA04G069620	1.33824	3.88353	3.39428	4.49123	20.0765	6.77844	-1.8655	0.0208313	down
SbTA04G069720	3.8623	3.61585	3.65447	1.60649	2.13982	1.71066	1.02659	5.32569e-06	up
SbTA04G069730	26.9108	26.5779	28.4093	58.3058	58.3749	67.2159	-1.17536	4.35406e-12	down
SbTA04G069770	6.17203	8.23621	11.0434	19.0055	34.1017	27.149	-1.67243	2.35578e-05	down
SbTA04G070400	0.132891	0.466432	0.242331	26.0382	32.2258	26.804	-6.64444	4.49587e-71	down
SbTA04G070460	2.48405	4.08691	3.88264	0	0	0	8.17403	3.23888e-09	up
SbTA04G070510	0.132444	0.0786424	0.0665402	1.21611	1.82179	1.98937	-4.18235	1.46166e-13	down
SbTA04G070710	5.02076	2.78247	3.51317	6.31817	8.53601	8.69164	-1.05327	0.0106155	down
SbTA04G071510	1.22767	2.51642	2.1686	0.110864	0.15743	0.151131	3.782	9.31995e-13	up
SbTA04G071570	1.21131	1.58788	1.60203	0.511876	0.456892	0.488454	1.58636	1.00957e-05	up
SbTA04G071940	36.7838	42.1977	49.1575	80.0213	156.428	108.094	-1.43204	4.80472e-05	down
SbTA04G072090	1.73951	2.84222	2.88298	0.807327	1.24335	1.19488	1.18265	0.00149666	up
SbTA04G072210	3.25465	2.87361	2.48827	1.06611	1.37873	0.908332	1.37331	9.64821e-05	up
SbTA04G072290	1.16218	0.822496	1.12305	0.232948	0.462056	0.310498	1.61985	0.00152421	up
SbTA04G072310	0.370014	0.861251	0.694013	7.19575	14.9437	8.91147	-4.00429	1.03563e-14	down
SbTA04G072320	1.9033	2.78842	2.81659	4.31693	6.55225	4.36919	-1.02803	0.00159183	down
SbTA04G072450	3.36116	2.3733	2.58724	5.80638	4.92815	7.96987	-1.17516	0.0020712	down
SbTA04G073040	17.9541	25.8	24.0153	0.126451	0	0.0344757	8.90054	2.83912e-22	up
SbTA04G073050	68.2172	76.5562	82.3016	0	0	0	10.162	3.77604e-15	up
SbTA04G073240	0.882811	1.59006	1.55234	0	0	0	5.28841	0.00852753	up
SbTA04G073250	6.82172	13.421	13.6614	1.21796	3.95319	3.11629	2.01035	0.000256547	up
SbTA04G073300	7.92665	13.4716	11.3571	0.290304	0.706691	0.158297	4.88326	1.48286e-18	up
SbTA04G073360	0.437648	0.825953	0.831962	1.63749	1.97727	1.80704	-1.38574	0.000173642	down
SbTA04G073420	0.135572	0.464885	0.595976	0.837868	1.881	1.3097	-1.7731	0.0206559	down
SbTA04G073460	9.70167	5.91352	6.06772	3.90793	1.70331	3.20247	1.29574	0.0156056	up
SbTA04G073990	0.54376	1.03319	1.54806	1.40824	7.89504	3.28098	-2.01973	0.0464915	down
SbTA04G074270	21.3047	38.9265	33.9249	6.47107	18.8643	10.9777	1.36867	0.012305	up
SbTA04G074810	3.04785	2.75043	2.80865	1.28934	0.915445	1.77228	1.09381	0.00962832	up
SbTA04G075250	1.7512	1.01903	0.923798	0	0.292737	0.11803	3.14438	0.00236621	up
SbTA04G075560	7.67035	6.38563	6.44716	2.89155	3.51948	2.87042	1.14453	5.98005e-07	up
SbTA04G076600	6.40993	5.82584	5.76088	17.6067	8.80064	17.5499	-1.30039	0.00250566	down
SbTA04G077320	0.516323	0.286143	0.336262	6.14565	7.17335	7.7591	-4.22318	1.5131e-31	down
SbTA04G077360	1.69958	2.18348	2.41499	0.424397	1.37749	0.671106	1.34283	0.0368595	up
SbTA04G077710	12.3932	14.5562	14.5067	6.67705	5.5286	5.59753	1.21094	9.42406e-11	up
SbTA04G077900	6.80909	10.281	8.14501	2.29017	3.90251	1.37367	1.76387	0.00361019	up
SbTA04G077910	4.191	5.97247	5.45889	1.31563	1.06755	1.31521	2.06536	8.24853e-07	up
SbTA04G078310	0.483725	0.804232	0.597988	0.217421	0.376372	0.118556	1.42323	0.0413959	up
SbTA04G079420	6.60343	6.96567	6.48017	41.1407	27.9308	36.4596	-2.40608	6.68441e-24	down
SbTA04G079570	33.2665	21.632	22.6042	2.37597	1.97616	2.46159	3.50675	8.65887e-29	up
SbTA04G079950	1356.82	882.433	1015.59	591.595	354.606	558.427	1.10908	0.00510252	up
SbTA04G080230	1.22467	0.586154	1.17462	0	0	0	6.85506	1.16422e-05	up
SbTA04G080990	2.26492	1.95181	1.87665	5.43301	3.31435	5.25367	-1.20837	0.000596439	down
SbTA04G081020	0.588028	0.76039	0.804218	0.0269197	0.0655312	0	4.70763	1.17379e-06	up
SbTA04G081210	5.90306	6.82012	6.09898	0.494677	0.401401	0.809215	3.38927	2.17023e-09	up
SbTA04G081320	23.5285	30.079	30.8882	11.0091	14.7399	5.36942	1.44052	0.00176336	up
SbTA04G081380	7.33139	11.2928	8.08884	0	0	0	7.47487	1.76372e-07	up
SbTA04G082030	12.6778	20.2234	16.2677	25.4115	37.1158	36.9504	-1.02729	0.00484415	down
SbTA04G082230	0	0	0	1.79431	2.12796	1.76865	-7.95968	1.2003e-08	down
SbTA04G082320	5.69701	4.08203	4.21141	0.28027	0.113711	0.171929	4.67012	2.17469e-23	up
SbTA04G082460	0	0.210031	0.246818	0.555193	2.70303	0.756841	-3.14746	0.0193965	down
SbTA04G082550	0	0	0	3.30054	3.22476	3.04851	-8.74625	7.38467e-11	down
SbTA04G082570	0	0	0	0.0622705	0.555817	0.20373	-5.30452	0.0451425	down
SbTA04G082930	21.0558	27.2909	30.582	9.33961	14.2424	11.5025	1.15967	2.7838e-05	up
SbTA04G082970	21.8108	48.1153	54.182	7.96582	22.1384	13.6824	1.49266	0.0120982	up
SbTA04G082980	16.2125	32.3037	34.1634	2.37198	8.59504	4.20183	2.44298	6.06516e-06	up
SbTA04G083640	20.9037	23.7635	28.2748	12.6614	12.1854	11.3997	1.00288	0.00163625	up
SbTA04G084650	1.28603	0.704226	0.765755	3.06145	1.32399	2.17383	-1.25271	0.0436567	down
SbTA04G084690	0.0354403	0.0687428	0.0276971	0.116816	0.537139	0.201709	-2.66157	0.0214822	down
SbTA04G085180	10.2385	25.7298	25.1112	0.0864216	0.157783	0.164934	7.16408	2.33931e-47	up
SbTA04G085720	2.27048	1.29296	1.22951	0.186604	0.199234	0.0696195	3.43933	3.77128e-11	up
SbTA04G085730	19.8773	15.1916	16.0837	1.5059	1.29715	1.30119	3.64388	7.95759e-51	up
SbTA04G085740	17.0088	15.678	14.6024	4.20476	11.2392	4.63051	1.24669	0.0243369	up
SbTA04G086560	3.12662	2.44318	2.36409	1.05634	0.752626	0.674346	1.69253	2.56815e-06	up
SbTA04G087360	7.01803	12.9502	12.0919	2.22427	5.46614	3.0148	1.57602	0.000854154	up
SbTA04G087460	2.71971	5.54562	5.07187	0.968581	1.49664	1.08439	1.89679	1.36243e-07	up
SbTA04G087890	1.99262	2.41566	2.35537	0.779946	0.74391	0.858041	1.49098	1.09182e-10	up
SbTA04G087920	0.148445	0.104891	0.104411	0.281345	0.287849	0.400205	-1.45404	0.0135737	down
SbTA04G088250	12.6952	12.9732	11.8489	2.53202	4.64985	5.08666	1.58534	1.11516e-05	up
SbTA04G088330	0.0449066	0.0186652	0	0.333041	0.390351	0.403558	-4.10554	0.00200955	down
SbTA04G088560	2.60897	1.80734	1.60203	0.853127	0.359976	0.781526	1.58993	0.0055995	up
SbTA04G088900	21.7662	13.4621	12.8998	51.4993	26.2815	45.2109	-1.35625	0.00328416	down
SbTA04G089860	11.7345	9.75476	7.78301	35.116	38.8186	23.4495	-1.72472	2.37546e-06	down
SbTA04G090200	0.213786	0.266578	0.250616	3.43526	2.28718	3.79439	-3.71482	1.50716e-09	down
SbTA04G090590	0.668796	1.01927	0.731744	0	0	0	7.28444	5.11029e-07	up
SbTA04G090830	0.792845	0.829171	0.794513	0.295053	0.513038	0.264314	1.18356	0.0246109	up
SbTA04G091470	0.39361	0.373948	0.362543	0.741367	0.93996	0.960102	-1.2368	0.00418606	down
SbTA04G091720	0.744434	1.60899	1.22175	2.45376	3.58393	7.76033	-1.97795	0.0377825	down
SbTA04G091760	22.6694	34.7947	32.1978	3.46534	5.79957	5.01921	2.63091	6.10102e-19	up
SbTA04G091770	8.73741	5.81066	9.64012	2.71056	2.19946	1.38564	1.97167	0.000138921	up
SbTA05G000350	0.725014	1.25562	0.991566	0	0	0	6.13952	0.000226244	up
SbTA05G000680	3.31206	2.75329	4.4893	0	0	0	8.19011	3.17604e-09	up
SbTA05G000900	4.02793	4.68154	4.67812	1.35225	2.94267	2.2791	1.0111	0.0240123	up
SbTA05G001140	0.167872	1.39551	0.983961	0	0	0	5.42687	0.0202041	up
SbTA05G001280	8.10137	22.14	22.7335	1.25171	1.21883	0.819043	4.00765	1.33757e-15	up
SbTA05G001540	9.81246	11.3672	12.5666	21.0057	32.0579	21.6375	-1.15046	1.12204e-05	down
SbTA05G002460	0.133363	0.172454	0.364788	0	0.0594492	0.0133165	3.18566	0.0410373	up
SbTA05G003700	81.6042	89.6467	89.6341	6.50025	11.0499	7.31326	3.38978	2.58931e-46	up
SbTA05G003710	13.4745	12.714	14.661	1.53151	3.6764	2.40092	2.41792	1.43631e-12	up
SbTA05G003720	0.0734955	0	0.129235	0.42394	1.13029	0.462333	-3.39691	0.0135097	down
SbTA05G004010	0	0	0	6.51998	24.7462	16.6293	-9.41848	4.36595e-11	down
SbTA05G004280	0.0801698	0.47984	0.357127	1.5855	1.09356	1.44091	-2.18836	0.00197117	down
SbTA05G005330	1.91727	1.48347	1.86721	0.826406	0.729748	0.742204	1.1953	0.000657089	up
SbTA05G005760	0	0	0	2.56252	3.16419	2.91609	-7.87514	2.03369e-08	down
SbTA05G005960	0	0	0	7.55104	6.69455	5.06293	-11.0262	1.63551e-17	down
SbTA05G005980	1.95203	1.51733	1.04014	3.67665	2.16973	4.39691	-1.18758	0.0460511	down
SbTA05G007000	0	0.0170202	0.0120008	0.0843583	0.260116	0.0643986	-3.7786	0.0306582	down
SbTA05G008010	0	0	0	0.396376	0.482453	1.51295	-5.22164	0.0404972	down
SbTA05G008410	0.548093	0.680478	0.667548	0.269815	0.228458	0.191903	1.47165	8.8456e-05	up
SbTA05G009840	0	0	0	3.57721	4.1467	3.69218	-8.07723	5.50495e-09	down
SbTA05G009880	10.7325	17.6233	18.665	0.582316	1.5652	0.635052	4.07775	6.36627e-21	up
SbTA05G009920	8.90321	10.6951	10.7868	20.985	21.8394	20.9187	-1.07758	1.81852e-12	down
SbTA05G010110	0.68146	0.716253	0.780493	1.54909	2.70254	1.7457	-1.46342	6.3392e-06	down
SbTA05G010120	7.59323	9.00413	6.9378	1.65629	3.58393	3.21117	1.45137	0.00281897	up
SbTA05G010130	3.86617	4.65044	3.98285	1.01368	1.01839	1.0002	2.03968	1.3957e-11	up
SbTA05G010220	0	0	0	0.17667	0.114686	0.231204	-5.49779	0.00863393	down
SbTA05G010240	0.423152	0.859863	0.75326	0	0	0	7.53563	2.11173e-07	up
SbTA05G010340	1.61223	1.43131	1.37619	3.9211	4.75167	4.21993	-1.54671	3.64643e-11	down
SbTA05G010500	1.64996	1.21444	1.24918	0.25493	0.459689	0.308908	2.00701	1.17068e-05	up
SbTA05G010710	373.724	593.189	551.512	209.443	260.077	199.925	1.17074	4.39012e-06	up
SbTA05G010890	33.6553	69.9434	59.4721	16.6399	36.1727	22.6275	1.10333	0.0347527	up
SbTA05G011190	1.7566	1.74566	1.75034	0.223705	0.234912	0.243964	2.88995	8.15127e-25	up
SbTA05G011330	0.762224	0.858735	0.599609	1.09091	2.32031	2.10001	-1.31164	0.00399098	down
SbTA05G011400	0.138193	0.0287197	0	0.28469	1.06264	0.807228	-3.65935	0.00815336	down
SbTA05G011510	1.8858	2.51476	3.03967	0.323742	0.683012	0.247142	2.58993	8.24182e-06	up
SbTA05G011810	2.80088	10.8485	10.5357	13.3916	113.48	36.179	-2.75529	0.00198259	down
SbTA05G012270	204.622	113.514	116.472	13.278	7.19596	11.7588	3.75366	5.20895e-22	up
SbTA05G012280	31.9925	30.7257	29.5608	0	0	0	12.2867	2.09387e-22	up
SbTA05G013160	6.68952	26.898	27.4468	0	0.291716	0	7.78477	2.54044e-12	up
SbTA05G013170	0.471024	0.486071	0.437926	0.160609	0.152046	0.175155	1.50354	0.0318788	up
SbTA05G013190	0.932721	0.850397	0.564337	0.247934	0.0402366	0.108155	2.635	0.00550715	up
SbTA05G013390	0.704845	3.42544	3.46398	3.887	27.8791	9.30636	-2.4406	0.0118055	down
SbTA05G014770	0.634847	1.16103	0.930268	0	0.0848986	0.114102	3.60474	0.000244523	up
SbTA05G014820	12.165	12.0642	10.1076	5.62773	5.19446	5.48529	1.07192	1.86749e-05	up
SbTA05G015090	2.29916	3.21324	3.23791	0.559475	1.05241	0.658676	1.93991	2.39862e-09	up
SbTA05G015170	11.9348	24.0032	24.2891	0.115363	0.0468051	0.0629054	8.11745	8.44359e-26	up
SbTA05G015260	8.7668	5.55501	5.60568	11.2151	16.643	12.4512	-1.00934	0.018815	down
SbTA05G015270	0.489712	0.501037	0.485757	2.73165	3.37523	2.5728	-2.55509	7.95049e-10	down
SbTA05G015980	7.70735	7.44172	6.93066	14.5957	19.7819	16.821	-1.21447	8.64279e-10	down
SbTA05G016500	5.74974	4.73919	4.51255	11.1624	11.2079	13.0052	-1.24288	4.33836e-06	down
SbTA05G016620	0.258636	0.401336	0.343618	0.568333	1.24515	0.898714	-1.44079	0.017322	down
SbTA05G017540	3.14912	6.58197	5.80112	0.444854	0.60162	0.646854	3.15396	7.64343e-07	up
SbTA05G017780	0.201718	2.3476	1.65528	22.2738	47.2077	26.4662	-4.50468	2.51998e-12	down
SbTA05G018930	2.70327	1.91101	2.15424	0.736684	0.778055	0.6695	1.63602	9.78089e-09	up
SbTA05G019490	14.088	14.2342	13.734	5.02366	6.20321	5.4667	1.32862	1.05403e-15	up
SbTA05G019600	6.16528	6.37608	6.35852	1.96183	2.49299	1.8872	1.57472	2.48831e-15	up
SbTA05G019870	0.77227	0.67408	0.61863	0.169701	0.309829	0.0694009	1.95627	0.00700694	up
SbTA05G020270	13.1472	12.9744	13.0086	1.22487	1.47372	1.12852	3.36019	3.55549e-48	up
SbTA05G020820	15.0376	17.8226	19.8971	5.15289	8.95984	4.81675	1.47945	3.28476e-05	up
SbTA05G021490	41.1646	36.7291	38.0574	158.94	92.9429	130.8	-1.73278	1.53954e-09	down
SbTA05G021610	1.83411	1.53131	1.42092	0.210277	0.863801	0.386978	1.72222	0.0048547	up
SbTA05G021970	0.452794	0.350445	0.475888	0.180126	0.104401	0.112251	1.71327	0.0268664	up
SbTA05G022040	3.341	5.7491	6.619	0	0	0	9.38922	2.99294e-12	up
SbTA05G022110	0.153768	0.49	0.360517	1.39381	2.70754	1.68126	-2.52432	1.66301e-05	down
SbTA05G022180	10.1626	5.99399	6.79566	19.7564	11.2697	16.931	-1.06537	0.0234932	down
SbTA05G022540	21.9942	21.971	18.4165	46.2998	63.5221	63.0054	-1.47187	1.63179e-10	down
SbTA05G022650	0.977069	0.75808	0.381797	0	0	0	5.56107	0.00451255	up
SbTA05G022660	0.196157	0.192711	0.229949	0	0	0	5.63676	0.00178313	up
SbTA05G022690	0.264391	0.139864	0.122097	0	0	0	6.57597	5.60635e-05	up
SbTA05G022700	1.81821	2.48761	2.37566	0	0	0	8.98126	1.37556e-11	up
SbTA05G023060	1.42973	1.63271	1.54059	2.04687	3.93984	3.28348	-1.01553	0.00862332	down
SbTA05G023640	0.599353	0.747354	0.562084	1.92616	2.76524	2.20832	-1.85107	3.42884e-09	down
SbTA05G023850	0.173601	0.162352	0.228946	0	0	0	5.21927	0.00965739	up
SbTA05G023860	5.00758	5.77815	6.04548	0	0	0	8.33501	6.80713e-10	up
SbTA05G024040	0.814345	0.767769	0.884783	11.1296	7.21151	8.70152	-3.46716	1.59894e-37	down
SbTA05G024230	0.0345802	0.0574923	0.0810748	1.7857	2.89798	2.25818	-5.35461	2.96764e-26	down
SbTA05G024760	0.877919	2.20862	2.03124	2.96989	7.32235	3.57104	-1.44511	0.0262732	down
SbTA05G024820	0.0308042	0	0	0.913813	1.35942	1.1073	-6.69182	5.0306e-06	down
SbTA05G025570	0.0716476	0.0794133	0.195978	0.1968	5.17401	1.52382	-4.32136	0.000277231	down
SbTA05G025810	23.5797	29.4888	33.0076	0	0	0	11.7954	1.82732e-20	up
SbTA05G026330	4.79671	7.15558	7.47173	0	0	0	8.72329	9.72996e-11	up
SbTA05G026560	0	0	0.0588796	138.486	106.194	122.547	-12.7537	6.78063e-24	down
SbTA05G028060	11.6816	29.243	26.8265	5.5695	9.53682	7.38911	1.57483	0.000606107	up
SbTA05G028230	0.327069	0.789773	0.785086	3.82456	7.37318	4.59081	-3.06331	2.10204e-12	down
SbTA05G028650	0.28793	0.497118	0.493316	0.0730043	0.0592386	0.0398079	2.94281	0.00574888	up
SbTA05G028670	0.536708	0.928013	0.92278	2.55924	5.23475	3.06111	-2.19073	1.77765e-08	down
SbTA05G028770	0.503327	0.406457	0.429884	0.106652	0.0192315	0.0646172	2.83933	4.23747e-06	up
SbTA05G029210	9.61204	11.6961	12.7377	33.8254	12.4817	32.9244	-1.24006	0.0303103	down
SbTA05G029510	9.64393	12.8843	10.9016	0	0	0	11.0277	7.15702e-18	up
SbTA05G029580	0	0	0	0.0677121	0.0219777	0.103382	-5.45362	0.0197565	down
SbTA05G029600	300.73	157.545	167.451	12.8274	8.80733	13.1596	4.17176	4.06465e-30	up
SbTA05G029740	158.399	101.19	104.866	411.437	201.344	401.145	-1.48081	0.00100683	down
SbTA05G029900	2.6862	2.34194	2.30412	11.0136	5.02335	4.98498	-1.52712	0.00187273	down
SbTA05G030470	0.627836	0.501037	0.426877	1.13819	1.25941	0.970444	-1.10561	0.00830672	down
SbTA05G030480	0.809773	0.673156	0.8438	2.22427	3.12842	3.39598	-1.93811	0.00255856	down
SbTA05G030730	0.111518	0.0515019	0.0435763	1.2661	0.381119	0.634704	-3.46217	1.29768e-05	down
SbTA05G030750	3.12662	5.19826	7.99692	0	1.14034	0	3.9056	0.0114765	up
SbTA05G031010	6.37485	9.5133	10.0841	1.07594	2.05425	1.62202	2.42847	6.01784e-12	up
SbTA05G031090	3.80093	4.72323	4.6854	11.1076	14.6726	13.5045	-1.58062	9.87242e-15	down
SbTA05G031800	74.9748	69.1236	68.5685	9.19592	16.2533	9.85582	2.59435	2.42381e-21	up
SbTA05G032910	0	0	0	0.193233	0.705587	0.289758	-6.20498	0.00103837	down
SbTA05G033030	1.34625	3.33305	3.32789	0.289398	0.704486	0.762715	2.14252	0.000764502	up
SbTA05G033130	12.4761	15.581	16.023	6.64463	8.64668	5.6989	1.06523	1.66301e-05	up
SbTA05G033190	41.1664	50.8025	48.6266	18.3855	17.3849	13.7559	1.49672	5.00117e-14	up
SbTA05G033200	27.0632	35.7913	36.0517	0.868871	0.58753	0.947558	5.32874	4.43078e-41	up
SbTA05G033350	0.116339	0.0483559	0.0681908	3.73884	2.48931	1.93417	-5.1476	1.41497e-07	down
SbTA05G034870	2.42521	3.79493	3.34472	0.940451	0.572339	0.769215	2.06961	0.0170241	up
SbTA05G034890	1.0013	0.881338	0.897613	2.32972	2.2055	4.02278	-1.64688	0.00588487	down
SbTA05G035120	0	0	0	0.182134	0.27095	0.215181	-6.05614	0.000629474	down
SbTA05G035480	0	0	0	0.5647	1.03099	1.46262	-6.05088	0.0011799	down
SbTA05G035660	11.1049	17.5441	19.0214	1.68801	3.56849	2.03466	2.70144	3.41064e-13	up
SbTA05G035670	3.12662	5.85774	5.90817	0.845996	0.811289	0.587117	2.74081	7.57433e-09	up
SbTA05G036260	0.217043	0.348823	0.474942	1.38311	1.35451	1.13128	-1.91259	6.23294e-06	down
SbTA05G036400	2.16909	1.55948	1.23702	0.0966166	0.235196	0.105366	3.53237	0.000228097	up
SbTA05G036910	0.307537	0.426087	0.120172	2.53421	1.91927	1.38186	-2.71051	0.00835274	down
SbTA05G036990	0.352414	0.606842	0.708214	34.9311	29.6573	31.4891	-5.86867	5.96846e-106	down
SbTA05G037410	1.88454	1.5666	1.60669	11.294	19.818	13.5485	-3.14271	1.61815e-16	down
SbTA05G038610	2.65591	2.92305	3.04768	5.05528	7.4037	5.64756	-1.07455	2.77882e-05	down
SbTA05G038640	0	0	0	2.03212	4.94684	5.06551	-7.97564	6.02963e-08	down
SbTA05G038860	1.93805	3.49907	3.1594	0.449162	0.931418	0.734759	1.99664	2.51254e-05	up
SbTA05G039410	1.59585	0.451614	0.75627	0.167877	0	0.0610267	3.71334	0.00383952	up
SbTA05G040350	9.05075	7.93419	8.10214	48.5456	34.7705	38.1538	-2.28035	8.96676e-15	down
SbTA05G041230	0	0	0	0.23914	0.221768	0.279425	-6.04088	0.000654365	down
SbTA05G041240	0	0	0	3.47386	4.3222	10.1026	-7.88485	2.38639e-07	down
SbTA05G041310	0.0953885	0.0528637	0.0372738	2.46291	3.95448	2.77167	-5.61807	5.0354e-14	down
SbTA05G042920	0	0	0	1.52888	1.37844	0.926299	-8.08335	9.96258e-09	down
SbTA05G043060	0	0	0	0.877087	2.13511	2.63043	-6.29582	0.000485132	down
SbTA05G043090	0.518225	0.3791	0.558901	1.36651	0.942515	1.21084	-1.28902	0.0139134	down
SbTA05G043270	0	0	0	3.94308	4.94479	2.83421	-7.61709	1.66134e-07	down
SbTA05G043330	0	0	0	8.24462	25.5057	13.7679	-8.11455	4.36277e-08	down
SbTA05G043340	0	0	0	6.63154	11.1985	7.72077	-8.74767	1.49772e-10	down
SbTA05G043420	8.73254	15.1094	13.927	0	0	0	10.0536	2.3631e-14	up
SbTA05G043460	5.02906	2.31034	1.55143	0.109056	0.0884922	0.178398	4.51298	1.92707e-05	up
SbTA05G043540	0.0312662	0.103965	0.109958	0.92752	1.04531	0.955323	-3.58927	7.09133e-06	down
SbTA05G043710	0.0609082	5.51893	4.56967	0	0	0	7.87288	0.0242908	up
SbTA05G044010	0	0	0	12.8126	16.0093	12.0238	-11.3745	5.65293e-19	down
SbTA05G044960	3.73461	5.90781	6.09593	1.8179	3.56136	1.84093	1.11969	0.0176931	up
SbTA05G045190	9.98865	15.7688	15.2913	0	0	0	11.8851	1.7718e-20	up
SbTA05G045380	0.937987	0.318984	0.249904	2.9512	2.73682	2.29891	-2.38815	0.000503749	down
SbTA05G045480	0	0	0	0.308556	0.10015	0.37015	-5.2723	0.0287487	down
SbTA05G045890	5.76889	9.3749	8.94915	2.57347	4.35044	2.65061	1.32552	0.000985305	up
SbTA05G045900	6.09857	17.8265	15.6194	1.14711	1.37405	1.78713	3.16439	3.02975e-11	up
SbTA05G045980	0	0	0	1.30178	2.28869	0.709837	-5.88543	0.00281897	down
SbTA05G045990	0	0	0	2.16421	7.35901	3.37173	-8.55126	6.00193e-09	down
SbTA05G046220	0	0	0	0.824462	1.16456	0.99903	-8.2095	2.92468e-09	down
SbTA05G046350	0.574503	0.80821	0.932503	0	0	0	6.22593	0.000137204	up
SbTA05G046570	7.34901	9.21101	8.92612	0	0	0	12.7197	5.35975e-24	up
SbTA05G047080	3.4262	4.58092	4.0857	2.15573	2.06524	1.47124	1.08527	0.000102402	up
SbTA05G047280	1.03932	0.691182	0.73102	0	0	0	5.0956	0.0161753	up
SbTA05G047330	0	0	0.144919	53.5832	86.2152	68.5455	-10.74	4.93891e-22	down
SbTA05G047420	0.919656	0.557879	0.670162	4.99757	2.84198	4.70188	-2.55302	6.20777e-11	down
SbTA05G047500	2.44313	2.32108	1.63658	6.03966	8.63478	9.40947	-1.91506	0.00047231	down
SbTA05G048220	0	0	0	3.03355	1.41623	2.22063	-8.92827	1.3274e-10	down
SbTA05G050110	0	0	0	0.286936	0.232831	0.130384	-5.34407	0.0146565	down
SbTA05G050400	5.88064	15.4736	15.5156	2.08251	6.54269	2.96992	1.66103	0.0124846	up
SbTA05G050500	2.44029	4.58244	4.98066	10.3417	16.8124	10.965	-1.67819	1.05636e-05	down
SbTA05G050550	99.5422	71.5372	73.443	47.749	24.904	36.5006	1.15785	0.00499051	up
SbTA05G050870	3.15479	5.43242	5.94366	0.928448	2.26014	1.41754	1.63647	0.0180395	up
SbTA05G050900	0	0	0	1.06245	1.55181	0.695202	-5.54176	0.00721168	down
SbTA05G050970	1.44306	2.71746	2.96903	0	0	0	8.43087	1.31506e-09	up
SbTA05G051030	2.08441	0.407707	0.287471	5.05185	9.0184	3.08524	-2.58705	0.0200955	down
SbTA05G051040	1.56331	0.129957	0.0916314	3.4782	7.21267	3.86344	-2.98256	0.0183279	down
SbTA05G051150	2.21028	3.09599	3.00562	0	0	0	10.0725	1.03563e-14	up
SbTA05G051190	0	0.0213189	0.0601272	0.464922	0.754513	0.299607	-4.30126	0.00164854	down
SbTA05G051560	5.90584	6.93102	6.10876	0	0.464584	0.312197	4.49445	0.00275144	up
SbTA05G051760	3.68053	5.4342	3.99261	0	0	0	8.42013	5.98707e-10	up
SbTA05G052270	2.58973	2.52037	2.07328	0	0	0	7.35691	2.83195e-07	up
SbTA05G052380	0.571197	0.488397	0.42089	0.0537926	0.152773	0.161327	1.95158	0.0103328	up
SbTA05G052460	1.28053	2.02253	1.57618	0.606739	0.449521	0.57538	1.57067	8.02184e-05	up
SbTA05G053110	0	0	0	0.271715	0.598447	0.444484	-6.67879	4.30416e-05	down
SbTA05G053170	9.65653	12.8794	14.8354	1.76502	3.34182	1.95695	2.39847	2.36628e-13	up
SbTA05G053240	10.0165	7.24339	6.57647	0.508185	0.359154	0.438003	4.19683	4.36446e-39	up
SbTA05G053340	0	0	0	3.68551	3.32285	3.01446	-7.20556	1.20083e-06	down
SbTA05G053890	1.89492	1.77908	1.82936	3.82104	3.99493	3.42582	-1.03177	0.00010683	down
SbTA05G053970	2.40125	2.74468	5.74712	8.07973	8.56321	8.63162	-1.24328	0.0286336	down
SbTA05G054150	0	0	0	2.08431	1.31545	2.39936	-6.25367	0.000324132	down
SbTA05G054240	4.31748	4.44843	4.77612	0.300655	0.162642	0.218588	4.3345	6.29244e-12	up
SbTA05G054540	0.0391235	0.097569	0.0917269	0.902696	1.0464	1.33603	-3.86062	2.15047e-05	down
SbTA05G054570	0.862516	2.26131	1.74999	3.28035	3.94835	3.33893	-1.1275	0.0412181	down
SbTA05G054830	1.72365	3.0823	3.28933	0	0	0	9.17037	1.14844e-11	up
SbTA05G055280	0	0	0	1.88602	1.31177	3.1587	-7.17449	5.11595e-06	down
SbTA05G056590	6.65563	6.78034	6.80781	0.322616	0.785349	0.117277	4.13156	2.02319e-12	up
SbTA05G056600	5.97655	9.38447	6.81153	0.547209	0	0.447574	4.4574	2.67173e-11	up
SbTA05G056930	4.59359	2.56282	2.13229	0	0	0	8.77327	3.79782e-10	up
SbTA05G057030	0	0	0	3.94044	1.72169	4.2973	-7.64673	4.57853e-07	down
SbTA05G057250	0.0764767	0.254297	0.197233	0	0	0	5.61994	0.00433965	up
SbTA05G057790	22.8243	49.1236	44.7161	88.1144	166.414	96.6562	-1.5985	0.00043259	down
SbTA05G057860	4.95166	10.3965	8.75681	0.606222	0.491913	0.355989	4.07037	1.93533e-20	up
SbTA05G057870	10.4633	17.8079	16.5481	0.510187	1.49035	1.33534	3.71349	8.77937e-20	up
SbTA05G057880	0.365687	1.09437	1.20032	0	0	0	5.69092	0.00341662	up
SbTA05G057890	0.0596968	0.421816	0.314914	0	0	0	5.24192	0.0296497	up
SbTA05G057900	13.9185	18.6131	13.4787	0	0	0	8.35716	8.04055e-10	up
SbTA05G058250	0	0	0	3.82554	5.98263	3.56516	-9.17627	1.08457e-11	down
SbTA05G058430	2.04106	1.64681	1.82969	0.296806	0.401401	0.593424	2.0321	0.00451255	up
SbTA05G058560	0	0.141771	0.133282	0.655822	1.90057	0.766302	-3.58998	0.00566957	down
SbTA05G058710	7.99757	13.1872	12.6162	1.30178	3.60908	2.75062	2.12589	1.00145e-06	up
SbTA05G058900	24.3749	33.3113	32.4637	0	0	0	9.98247	1.7668e-14	up
SbTA05G059310	0	0	0	28.634	31.8477	27.1892	-12.0676	1.33558e-21	down
SbTA05G059460	0.714133	1.05031	1.14626	0.398349	0.543625	0.454171	1.04503	0.0189817	up
SbTA05G059520	5.14083	7.35964	7.37681	1.14991	2.27108	1.77459	1.9269	1.20571e-09	up
SbTA05G059630	1.36434	2.26833	1.06626	0	0	0	4.89718	0.0352077	up
SbTA05G059690	0	0	0.0469904	5.08682	8.2017	4.14261	-8.66935	1.93475e-10	down
SbTA05G059790	7.6963	9.1636	9.21013	2.64251	4.87813	3.20602	1.27596	0.000123066	up
SbTA05G059820	1.35785	2.72092	2.47981	0	0	0	9.35451	4.19726e-12	up
SbTA05G060130	125.903	152.992	152.729	60.4175	77.3302	68.5342	1.05821	6.35922e-10	up
SbTA05G060140	10.1536	16.4298	15.2127	0	0	0	10.104	1.29113e-14	up
SbTA05G060460	5.69602	8.54368	8.56436	11.4282	26.4951	12.797	-1.15474	0.049795	down
SbTA05G060470	3.13104	6.04381	5.47455	0	0.141938	0.0953813	5.82673	1.81181e-10	up
SbTA05G060480	8.01698	18.6604	19.1721	0	0.428847	0	6.70744	7.76577e-06	up
SbTA05G060560	0.733877	1.93187	2.00738	0	0	0	7.76351	1.59515e-07	up
SbTA05G060630	0	0	0	9.20158	9.2585	11.8412	-7.96756	1.38308e-08	down
SbTA05G060770	0	0	0	1.69742	2.16442	1.19002	-5.96455	0.00110761	down
SbTA05G060960	0.560977	0.877807	0.773668	0	0	0	6.58562	2.17094e-05	up
SbTA05G061970	0	0	0	0.424009	0.143357	0.443141	-6.44803	0.000311185	down
SbTA05G062110	2.74764	3.58365	3.66525	0	0.126705	0	6.41768	1.19117e-07	up
SbTA05G062490	16.8799	18.2418	17.6742	13.7832	152.321	47.9902	-2.00156	0.0322468	down
SbTA05G062550	1.69978	2.30906	1.9926	3.75791	4.15816	8.23372	-1.44804	0.00567239	down
SbTA05G062700	1.02577	1.77102	1.43373	0	0	0	8.84658	5.58844e-11	up
SbTA05G062800	1.57171	2.34508	2.05506	0	0	0	8.72987	7.95186e-11	up
SbTA05G062810	1.09413	1.478	1.71016	0	0	0	7.06892	1.60992e-06	up
SbTA05G062910	0	0	0	1.08688	1.64469	1.23336	-8.67028	1.81557e-10	down
SbTA05G063230	0.331786	0.597589	0.48618	1.41258	0.924375	1.11811	-1.28813	0.0448961	down
SbTA05G063370	0.273366	0.227246	0.640919	0.675788	17.639	4.97468	-4.35642	0.000176401	down
SbTA05G063480	14.5652	8.77733	9.15607	27.2225	16.6541	28.1671	-1.14987	0.0108181	down
SbTA05G063710	0	0	0	5.62542	5.69673	5.8404	-10.1728	4.02168e-15	down
SbTA05G063950	0.842206	2.27882	2.32305	0.108864	0.198757	0.207765	3.34905	3.74891e-08	up
SbTA05G064180	2.52535	8.19726	8.74022	0	0	0	7.84349	2.13641e-07	up
SbTA05G064320	0.321902	1.57583	1.29979	1.76839	10.9055	4.94991	-2.4687	0.0080685	down
SbTA05G064570	38.4128	20.8756	22.806	0	0	0	10.2275	2.19836e-14	up
SbTA05G064750	0.476942	1.25551	0.745475	1.04804	16.5833	3.35744	-3.06397	0.00984248	down
SbTA05G064860	0.25931	0.289894	0.283018	0.0589463	0.0478313	0.0642846	2.2611	0.000861214	up
SbTA05G065360	0.739998	0.575888	0.636767	0.181638	0.168443	0.176864	1.88738	2.68644e-06	up
SbTA05G065530	0	0	0	0.620255	0.658161	0.260164	-6.58974	0.000102577	down
SbTA05G065540	0	0	0	5.5333	5.27568	6.71328	-8.58786	2.64135e-10	down
SbTA05G065630	0.188337	0.167746	0.126161	0.110855	2.35674	0.834167	-2.75079	0.0205858	down
SbTA05G065700	6.43487	6.08261	6.9655	0	0	0	10.0748	7.32406e-15	up
SbTA05G065900	0	0	0	0.141433	0.229529	0.0462726	-5.4542	0.0189215	down
SbTA05G066300	4.96983	7.77848	7.44788	2.85021	2.31278	2.83022	1.32145	6.6385e-06	up
SbTA05G066410	0.216223	0.195374	0.253473	2.85081	5.16712	2.73726	-4.02064	6.85798e-26	down
SbTA05G066520	1.52751	2.01581	1.88019	0.062936	0.459619	0.549085	2.28851	0.000779351	up
SbTA05G066880	4.41565	4.78884	5.0569	2.94451	2.68	1.28813	1.04226	0.0241103	up
SbTA05G066900	4.76438	8.07868	6.91797	1.11534	1.08604	0.948755	2.64669	1.09813e-15	up
SbTA05G067010	6.75303	10.6713	10.0016	0.0518856	0.105255	0.0636575	6.94617	6.50323e-65	up
SbTA05G067020	0.194401	0	0	0.320387	2.85972	1.22291	-4.47275	0.0126533	down
SbTA05G067040	0.744371	0.908434	1.00257	1.33118	3.40996	1.85025	-1.3134	0.014822	down
SbTA05G067060	0.849875	1.01818	0.93768	0.0411956	0.0334278	0.0673896	4.21694	2.14851e-06	up
SbTA05G067340	1061.14	1243.26	1174.56	0.936889	1.12626	0.946051	10.1714	0	up
SbTA05G068130	0.178664	0.116696	0.239364	0.0420644	0.0341327	0.0114685	2.70489	0.0477164	up
SbTA05G068170	27.8387	39.7373	38.7996	10.4783	21.5536	17.9402	1.08335	0.00502335	up
SbTA05G068330	166.711	387.849	302.45	26.9118	59.0116	41.976	2.73341	3.52428e-11	up
SbTA06G000530	8.42928	3.70924	3.8022	31.1967	11.3706	26.4963	-2.11398	0.000340881	down
SbTA06G000550	0.716124	0.42199	0.478192	2.18117	1.24862	1.68627	-1.66456	0.00015747	down
SbTA06G000940	0.208441	0.173275	0.24435	2.40468	1.95125	4.68295	-3.90656	0.00733108	down
SbTA06G001160	17.7418	22.3646	18.582	0	0	0	9.17896	3.3928e-12	up
SbTA06G001170	53.9876	75.2618	75.4906	0.128022	0.0519411	0.069808	9.74428	4.27334e-43	up
SbTA06G001250	21.161	36.7413	37.5908	77.1284	79.5777	74.223	-1.28961	5.03961e-06	down
SbTA06G001400	25.6137	15.1635	16.4856	39.468	34.9473	40.7847	-1.00569	0.00633325	down
SbTA06G001580	21.7887	17.3845	18.0937	9.41448	9.14074	9.04745	1.05157	7.82398e-07	up
SbTA06G001880	3.30735	3.45549	3.32627	0.804208	0.700904	0.389795	2.44753	5.63367e-12	up
SbTA06G002410	7.27008	7.43296	7.64457	3.49212	4.09169	3.22563	1.04586	6.5472e-09	up
SbTA06G002540	2.63124	3.91557	3.23685	12.3669	11.2297	12.8593	-1.9082	1.09357e-17	down
SbTA06G003280	69.0358	30.6074	31.9024	9.89354	17.1264	16.6339	1.60431	0.00288731	up
SbTA06G003340	3.16098	8.11157	7.89439	14.043	48.8885	22.3547	-2.15895	0.00109122	down
SbTA06G003390	8.24343	6.51428	6.56167	0.838625	0.36293	0.396315	3.7926	2.18759e-19	up
SbTA06G003470	0	0.072703	0	15.2785	16.725	18.2341	-9.083	4.35406e-12	down
SbTA06G003680	2.20509	2.79065	2.39206	0.922096	0.616185	1.21264	1.39358	0.00387828	up
SbTA06G003690	0.999668	1.99797	1.77029	0.38559	0.625766	0.382282	1.76995	0.000922738	up
SbTA06G003860	0	0	0	4.42185	3.41445	2.87783	-8.82267	8.47656e-11	down
SbTA06G004300	3.1072	7.23236	5.64586	0.128022	0.519411	0.628272	3.54469	2.83195e-07	up
SbTA06G004310	18.7597	29.3908	29.6711	0.392601	1.22119	0.784952	5.00027	3.89946e-39	up
SbTA06G005040	0	0	0	11.0151	9.14121	9.69201	-8.49371	4.40034e-10	down
SbTA06G005120	0.436636	0.362971	0.402173	0.128501	0.0834166	0.140138	1.74821	0.0251349	up
SbTA06G005880	2.29965	3.1689	3.64299	0.887742	0.526409	0.744722	2.06733	4.46485e-08	up
SbTA06G005950	1.7553	4.43828	3.60095	0.120535	0.0978072	0.262903	4.22302	4.77752e-06	up
SbTA06G006320	3.53232	4.27525	4.22666	10.7683	10.035	10.2303	-1.37527	5.07204e-14	down
SbTA06G006490	2.33436	3.19305	2.86089	0.629538	1.44736	0.877259	1.49823	0.000449854	up
SbTA06G006950	0	0	0	2.81067	2.50875	4.21466	-7.69349	1.2584e-07	down
SbTA06G007360	0.221354	2.76014	4.02205	0	0	0	6.47824	0.00192943	up
SbTA06G007520	0.151594	0.378055	0.266564	1.24918	0.912274	1.63478	-2.26209	0.034311	down
SbTA06G007650	0.403782	0.147691	0.170404	0	0	0	6.02358	0.00108108	up
SbTA06G007700	9.50191	11.0729	10.1578	0.976941	0.909307	1.23776	3.27193	1.15553e-44	up
SbTA06G007760	0	0	0	37.9543	51.6487	47.729	-12.1577	1.00039e-21	down
SbTA06G008830	0.135572	0.140874	0.0794635	0.502721	1.04248	0.852831	-2.73888	0.00179868	down
SbTA06G009110	459.768	450.653	462.33	49.9983	29.807	39.3925	3.51741	2.4537e-44	up
SbTA06G009160	0.0259291	0.0646639	0.0607921	0.213665	0.624154	0.675744	-3.34276	0.00398807	down
SbTA06G009170	5.17181	5.94918	5.8838	1.44679	2.04171	1.42347	1.79094	6.51787e-13	up
SbTA06G009500	0	0	0	2.60356	6.69001	5.20547	-7.65881	3.05576e-07	down
SbTA06G010140	3.82302	4.89687	5.26433	1.70382	2.21784	1.88716	1.25709	8.79894e-08	up
SbTA06G010150	1.3075	3.54427	3.59861	16.3019	16.573	18.6978	-2.63045	7.77227e-11	down
SbTA06G010280	0	0	0	120.846	100.923	131.867	-12.8908	2.28565e-24	down
SbTA06G010670	0.249525	1.07485	1.01049	1.86925	4.33799	2.52778	-1.91779	0.00877955	down
SbTA06G010860	1.48404	2.94182	2.31959	0.0627126	0.305325	0.239372	3.40263	4.0889e-07	up
SbTA06G011230	1.84751	0.961827	0.907882	0.36907	0.636391	0.452806	1.36197	0.0192624	up
SbTA06G011790	9.13498	17.9146	20.0554	4.76806	7.22009	5.24082	1.43722	0.000373424	up
SbTA06G012410	0.208152	0.432588	0.610028	0.900505	1.94855	1.14573	-1.69476	0.0189094	down
SbTA06G012480	0	0	0	0.229017	0.216806	0.187318	-5.64346	0.00358421	down
SbTA06G012550	3.57166	7.40858	6.97827	10.2591	28.8859	16.3237	-1.6328	0.00261996	down
SbTA06G012810	12.3644	15.7129	13.4948	0	0.190057	0	7.75247	1.02428e-08	up
SbTA06G013100	0.054853	0.205195	0.144681	0	0	0	5.39411	0.0106155	up
SbTA06G013120	0.113566	0.660846	0.332827	1.35695	1.0821	2.53868	-2.19316	0.0064633	down
SbTA06G013940	4.41827	6.86925	6.83123	8.58049	22.3888	12.8559	-1.27695	0.0104031	down
SbTA06G014170	8.45677	10.0005	12.5666	0	0	0	8.54126	2.61837e-10	up
SbTA06G014590	2.38711	4.52165	4.3684	1.2463	2.181	1.17085	1.28672	0.00476611	up
SbTA06G014600	2.55947	4.44875	4.63697	1.82149	1.98367	0.836398	1.33207	0.0216876	up
SbTA06G014760	3.83635	6.37824	8.45482	13.1509	22.1632	12.8939	-1.38003	0.00363796	down
SbTA06G015070	0.166261	0.239565	0.168916	0.0365345	0.0444683	0.00996079	2.76532	0.0158098	up
SbTA06G015260	0	0	0	0.428218	0.76444	0.466998	-5.86657	0.00176906	down
SbTA06G015350	0.344215	0.224827	0.432337	0	0	0	5.86561	0.000935796	up
SbTA06G016220	0	0	0	0.14166	1.32191	0.115867	-6.04408	0.0147375	down
SbTA06G016580	5.52461	2.99325	3.25573	9.53675	6.83751	7.31931	-1.00563	0.0311781	down
SbTA06G016920	0	0	0	11.2982	10.1589	9.24103	-9.24532	3.05915e-12	down
SbTA06G017130	0.702027	1.29686	0.822968	0.0642772	0.104314	0.280393	2.52361	0.0117262	up
SbTA06G017320	15.0078	13.6511	13.3861	22.2246	32.1411	35.0855	-1.09609	0.000421295	down
SbTA06G017330	0.9132	1.21461	0.764657	2.88103	8.54861	4.66602	-2.46625	1.13934e-06	down
SbTA06G017510	2.29565	2.78301	2.85932	3.94102	9.24194	5.09305	-1.20302	0.010207	down
SbTA06G018190	0.54853	0.820778	0.771632	0	0	0	4.80458	0.0384191	up
SbTA06G018210	37.9102	61.326	59.0281	127.611	136.529	116.782	-1.28057	1.88463e-07	down
SbTA06G018300	0.275878	0.382225	0.970214	18.9444	23.3658	21.8171	-5.3759	2.41303e-31	down
SbTA06G018550	162.329	122.424	123.671	379	192.281	328.457	-1.14718	0.00630357	down
SbTA06G018720	0	0	0	3.86467	9.93049	8.42932	-6.70934	5.02035e-05	down
SbTA06G019130	1.18483	1.32888	1.05824	0.712881	0.60361	0.456324	1.03392	0.0417641	up
SbTA06G019400	45.3281	98.0018	89.1568	13.7062	30.988	17.9711	1.88236	3.23681e-05	up
SbTA06G019440	0	0	0	1.48743	3.44846	1.3904	-6.47845	0.000189608	down
SbTA06G019580	0.0868506	0	0	15.4587	12.5438	13.5025	-8.8151	2.70678e-11	down
SbTA06G019770	0.638918	0.689335	0.653371	0.179231	0.418126	0.232112	1.25447	0.0402521	up
SbTA06G021010	0.486814	0.346872	0.366865	0	0	0	5.63803	0.00201757	up
SbTA06G021110	7.89488	10.1257	9.69566	0.743503	2.01103	1.28382	2.75654	1.73242e-11	up
SbTA06G021490	2.77083	1.9412	1.94073	6.57693	2.65674	6.18594	-1.22106	0.0399341	down
SbTA06G021770	0	0	0	5.95445	2.23	4.99515	-6.45055	0.000217304	down
SbTA06G021830	0.196026	0.260728	0.321715	0	0	0	4.82563	0.0366294	up
SbTA06G022010	0	0	0	2.29017	5.57501	1.56098	-5.6174	0.00926034	down
SbTA06G022580	0.632044	0.978354	1.09862	3.21476	4.43021	3.04562	-1.99057	1.72759e-10	down
SbTA06G022720	1.2219	1.3145	2.19073	4.02754	4.42156	4.00473	-1.42305	0.00374832	down
SbTA06G023070	0	0	0	0.0701073	0.79643	0.191141	-5.48952	0.0380994	down
SbTA06G023220	1.00893	1.24059	1.10882	0	0	0	7.84185	1.4155e-08	up
SbTA06G023300	0	0.034771	0	0.689349	1.11873	0.902134	-5.93275	0.000203782	down
SbTA06G023580	0.0613665	0.224459	0.172652	0.0202272	0	0.0110295	3.91195	0.039779	up
SbTA06G024020	68.7723	94.5705	104.071	166.305	212.68	178.983	-1.07091	4.6234e-06	down
SbTA06G024070	1.13154	0.924135	0.861044	0.261734	0.424763	0.410316	1.38935	0.0121579	up
SbTA06G024460	7.43473	7.13863	5.81036	0	0	0.051793	8.03199	2.51704e-09	up
SbTA06G024580	2.095	2.13736	2.31637	4.66899	5.09392	4.74951	-1.15615	5.94218e-07	down
SbTA06G024800	0.600111	0.540439	0.571589	1.00963	1.85586	1.07859	-1.20165	0.00857543	down
SbTA06G024970	1.36457	0.357679	0.374692	0	0	0	7.96618	5.55838e-07	up
SbTA06G025100	8.55707	7.93419	8.25647	0	0	0	9.07855	6.00911e-12	up
SbTA06G025110	12.2087	13.1194	12.2175	0	0	0	7.50178	1.02876e-07	up
SbTA06G025200	0	0	0	0.89971	1.65923	0.445996	-6.77627	7.87142e-05	down
SbTA06G026800	11.5875	15.4785	14.8015	6.19005	6.67932	4.48846	1.27086	5.29754e-06	up
SbTA06G026910	0.818782	0.440418	0.62107	0.079377	0	0	4.85292	0.00962307	up
SbTA06G026920	0.291451	0.323041	0.34166	0	0	0	6.14123	0.000170491	up
SbTA06G027030	0.239195	0.198841	0.120172	0.563157	2.01066	0.859821	-2.59659	0.00422603	down
SbTA06G027800	0.15536	1.09777	0.637436	0.832143	6.9601	2.44328	-2.43593	0.0425737	down
SbTA06G028990	0	0.0613968	0.0865808	0.973774	1.53093	0.763285	-4.49087	3.41605e-05	down
SbTA06G029010	2.85957	4.83623	3.46778	0	0	0	8.34245	1.25558e-09	up
SbTA06G029120	8.53783	9.11595	9.09044	16.7818	19.6929	19.2871	-1.06902	1.80575e-06	down
SbTA06G029160	6.19369	6.63397	8.09847	0	0	0	7.97507	6.88901e-09	up
SbTA06G029170	1.81363	4.3345	4.14141	0	0	0	9.5985	2.09078e-12	up
SbTA06G029180	3.80632	9.49248	9.94399	22.2246	20.5063	15.637	-1.34569	0.00966352	down
SbTA06G029230	0	0	0	0.624592	2.28069	1.5326	-5.42582	0.0158385	down
SbTA06G029240	0	0	0	2.93416	4.05633	2.92335	-9.68865	1.98325e-13	down
SbTA06G030330	0	0	0	1.76042	3.57118	3.59971	-6.94724	1.09221e-05	down
SbTA06G030460	19.2625	14.557	16.343	3.96591	5.93761	4.46721	1.80673	1.95833e-12	up
SbTA06G030790	0.166383	0.437991	0.455109	0	0	0	5.76412	0.00213888	up
SbTA06G030830	2.20703	3.97095	3.75681	0	0	0	8.87433	5.94237e-11	up
SbTA06G030900	90.6511	68.3798	66.0238	11.7583	17.8475	36.5082	1.76257	0.000749503	up
SbTA06G031080	0	0	0	7.55704	12.1099	12.725	-11.0086	3.02007e-17	down
SbTA06G031260	1.56592	2.65554	3.15738	4.33565	9.29789	5.40377	-1.3775	0.0152441	down
SbTA06G031710	0.136434	0.189028	0.213251	2.39843	6.3251	2.24782	-4.34771	4.00658e-09	down
SbTA06G032200	0.943039	1.11991	0.94757	0	0.270243	0.242135	2.44664	0.0495347	up
SbTA06G032210	0.268236	0.780436	0.510974	0	0	0	6.05406	0.000666068	up
SbTA06G032340	0	0.183468	0	0.727466	1.18059	1.5867	-4.10241	0.036443	down
SbTA06G032370	0.888194	1.23058	1.41983	0.133073	0.143974	0.0725623	3.39252	1.57995e-06	up
SbTA06G032720	0	0	0	0.0254778	0.227411	0.111141	-5.42496	0.0315284	down
SbTA06G033230	2.90235	1.57922	2.66002	5.47902	6.28071	4.55254	-1.19404	0.0124716	down
SbTA06G033660	0.122479	0.23757	0.478597	1.07656	1.41953	1.02729	-2.11157	0.0088237	down
SbTA06G034030	0.964786	1.88623	1.86404	0	0	0	8.55619	5.93173e-10	up
SbTA06G034170	1.44547	6.58272	3.83102	0	0	0	8.06626	1.28248e-07	up
SbTA06G034180	2.83548	6.71354	5.93563	0	0	0	9.76663	6.07192e-13	up
SbTA06G034200	0.849744	2.93421	2.72021	0.0538629	0.087413	0.146852	4.38416	5.9024e-07	up
SbTA06G034220	1.64695	5.34801	3.258	0.169642	0.0688273	0	5.67418	6.48119e-07	up
SbTA06G034230	1.20475	2.6039	3.10706	0	0	0.0309333	7.19705	8.03774e-07	up
SbTA06G034250	0.962038	0.685485	0.537034	0	0	0.123507	3.82004	0.014238	up
SbTA06G034840	0.610073	0.912866	0.619815	2.0444	1.98525	1.73612	-1.4201	0.00015747	down
SbTA06G034870	2.86344	3.78055	3.40609	9.92408	16.894	11.9581	-1.95056	1.18421e-10	down
SbTA06G035040	0	0	0.0833012	3.04489	4.46634	2.10733	-6.98214	2.1275e-06	down
SbTA06G035050	0	0	0	0.231071	0.787501	0.503995	-6.63568	0.000112241	down
SbTA06G035110	4.19953	6.29304	5.63553	0.182134	0.147791	0.248286	4.7396	7.23217e-14	up
SbTA06G035120	7.96827	13.1602	12.7433	0.695748	0.493988	0.331956	4.5325	1.90893e-22	up
SbTA06G036110	9.53408	11.4113	11.5518	4.25958	3.92629	2.75071	1.56612	2.90574e-10	up
SbTA06G036130	0	0	0	0.370267	0.701049	0.6057	-5.3653	0.0127431	down
SbTA06G036380	0.283047	0.33987	0.553014	0	0	0	5.7347	0.0016196	up
SbTA06G036950	0	0.0302518	0	5.09791	7.59196	5.59229	-8.88295	2.24288e-11	down
SbTA06G036960	0.672202	0.382333	0.311054	0.962067	1.25379	1.0174	-1.23322	0.0469831	down
SbTA06G037300	3.38717	4.33189	4.8361	1.86076	2.09063	2.02928	1.05464	0.00493337	up
SbTA06G037350	8.80222	19.1162	17.5416	0.544	1.91283	0.593266	3.90464	1.35877e-10	up
SbTA06G037360	10.7529	16.9644	18.6369	0.571661	1.70085	0.883195	3.86181	1.31784e-18	up
SbTA06G037370	1.1211	1.26332	1.75231	0.123177	0.0666336	0.0671659	4.06056	1.72543e-08	up
SbTA06G037920	2.70411	5.05777	5.54741	0	0	0	5.8109	0.00120939	up
SbTA06G038160	1.2963	1.80956	1.77767	0.322475	0.883134	0.659399	1.3631	0.015732	up
SbTA06G038360	2.70111	2.67603	3.03631	5.79319	6.38322	7.04937	-1.2075	5.1846e-06	down
SbTA06G038430	0	0	0	2.02322	3.07823	1.24113	-7.22982	3.23244e-06	down
SbTA06G038800	1.38698	1.56687	1.2507	2.69611	4.3279	3.00419	-1.25219	4.70642e-05	down
SbTA06G038810	0	0	0.0852385	8.62809	13.7106	11.6965	-8.78377	4.51689e-11	down
SbTA06G038820	0	0	0	8.37344	14.4919	3.89537	-10.4208	9.38364e-14	down
SbTA06G039040	1.23691	1.02823	0.64444	7.24802	1.47033	6.91636	-2.4312	0.0153459	down
SbTA06G039830	60.9758	26.1429	26.8872	150.079	70.8554	131.464	-1.6238	0.00536205	down
SbTA06G039930	2.60195	3.99216	3.87864	1.32352	2.19086	1.12583	1.17305	0.00672596	up
SbTA06G040560	3.8839	4.33246	4.34869	1.16256	0.610402	0.745792	2.31729	8.77271e-14	up
SbTA06G040670	0	0	0	2.06115	1.37736	1.98337	-7.08409	3.26977e-06	down
SbTA06G041020	5.81263	7.37896	7.92229	0	0	0.047201	8.37523	1.87286e-19	up
SbTA06G041530	0	0	0	3.17916	4.64345	2.94701	-7.67152	1.04675e-07	down
SbTA06G041540	0	0.0707247	0	0.701073	0.455103	2.06432	-5.18802	0.0122038	down
SbTA06G041590	2.6107	4.09247	4.72184	0.491727	0.698262	1.07252	2.264	0.000207356	up
SbTA06G041720	0.702027	0.972648	1.28017	0	0	0	5.75562	0.00131621	up
SbTA06G041730	0.588284	2.44518	1.53251	0.215452	0.349652	0.352445	2.27315	0.0460511	up
SbTA06G041980	0.457554	1.58484	1.43034	0	0.101982	0	5.0551	0.0079516	up
SbTA06G042160	14.9183	19.5277	20.0504	7.5005	10.7213	7.27861	1.08964	1.89356e-05	up
SbTA06G042600	165.424	100.742	101.283	21.8716	21.1436	26.11	2.41382	6.48191e-15	up
SbTA06G042660	0	0	0	0.588901	1.07518	0.321117	-5.32859	0.0205858	down
SbTA06G042670	0	0	0	1.63277	1.62407	1.5796	-8.11689	4.17463e-09	down
SbTA06G042710	0.649244	0.568116	0.200287	1.85842	1.05103	2.05743	-1.79948	0.0193965	down
SbTA06G042820	1.57602	1.98633	1.84753	7.16377	4.55519	7.92676	-1.87572	5.2252e-08	down
SbTA06G043040	5.32164	5.95148	6.28329	0.567869	0.819185	0.584892	3.15372	2.18759e-19	up
SbTA06G043650	0.182281	0.547185	0.522336	0.0667581	0.16251	0.0455024	2.19899	0.0197381	up
SbTA06G043970	56.905	45.4318	37.2992	3.66699	2.67799	4.52396	3.67529	2.0821e-31	up
SbTA06G044870	1.06558	1.63174	1.28202	0.231071	0.2625	0.125999	2.73374	8.98812e-06	up
SbTA06G045210	0.854481	1.03319	0.910622	6.52912	9.66104	8.79581	-3.16198	9.48359e-15	down
SbTA06G045370	20.305	37.5764	33.4867	41.7943	96.7193	52.7173	-1.0706	0.0424085	down
SbTA06G045670	5.87863	8.62384	8.17504	0	0	0	9.13763	5.88793e-12	up
SbTA06G046190	1.00402	1.15564	1.30374	1.62924	3.90411	2.04053	-1.12927	0.035672	down
SbTA06G046480	0	0	0	0.478226	0.465662	0.599766	-6.61721	3.61604e-05	down
SbTA06G046500	0	0	0	7.42974	11.0852	12.0232	-8.59567	3.74545e-10	down
SbTA06G046830	2.92945	3.98065	3.63223	0	0	0	8.06776	3.99644e-09	up
SbTA06G047060	1.98516	1.3532	1.44283	3.53341	6.69001	4.67403	-1.63667	0.000164703	down
SbTA06G047240	0.282101	0.30151	0.3307	2.85595	4.68876	2.75243	-3.49688	8.45848e-12	down
SbTA06G048030	0.370563	0.847124	1.3032	7.93926	18.5834	7.65923	-3.78112	1.29826e-09	down
SbTA06G048110	14.458	17.9012	19.4552	5.70523	6.80802	12.3066	1.03992	0.0304368	up
SbTA06G048150	2.07728	2.26089	1.85773	0	0.0286387	0.0577351	5.91328	9.39249e-12	up
SbTA06G048740	18.0402	16.8344	16.9184	0	0.0278905	0	10.8412	1.9406e-17	up
SbTA06G048790	0	0	0	1.01882	0.826712	0.683747	-6.60036	4.17631e-05	down
SbTA06G049080	0	0	0	0.5984	0.526029	0.842932	-6.91124	9.47035e-06	down
SbTA06G049540	6.198	4.84926	5.10286	13.911	6.61909	11.6958	-1.00611	0.033715	down
SbTA06G049730	3.4378	3.54763	3.66873	7.61944	8.70336	8.09641	-1.20314	6.75721e-14	down
SbTA06G050200	1.58686	2.60214	2.95599	0.107476	0.465122	0.156279	3.29211	3.90432e-08	up
SbTA06G050380	8.21752	5.21324	4.81659	1.06919	0.867581	0.874511	2.7177	5.61606e-06	up
SbTA06G050700	9.70653	8.06894	11.8163	0	0	0	8.82894	4.81053e-11	up
SbTA06G050710	1.00417	0.834757	0.535074	0	0	0	6.23506	0.000182258	up
SbTA06G051620	0.0334696	0	0	5.84699	4.78924	8.24133	-9.06155	1.41216e-11	down
SbTA06G052450	2.9933	3.08893	3.56946	0	0	0	8.06694	3.63253e-09	up
SbTA06G052460	2.45792	2.7043	2.45763	0	0	0	7.24337	4.61033e-07	up
SbTA06G052910	0	0	0	25.9762	21.0781	22.0163	-9.53081	4.89564e-13	down
SbTA06G053880	3.33334	2.28766	2.18098	0.958182	0.259169	0.940461	1.84265	0.00893529	up
SbTA06G054220	0.717847	0.663044	0.467507	3.65434	3.28527	1.6916	-2.21334	1.04195e-06	down
SbTA06G055120	3.7275	3.64471	3.90403	1.40991	1.73652	0.768798	1.53866	8.65116e-05	up
SbTA06G055560	1.0478	2.47909	1.51177	0	0	0	7.48268	4.33783e-07	up
SbTA06G056360	1.56917	1.03186	1.0982	0	0	0.021047	6.87197	1.86843e-06	up
SbTA06G056420	9.98224	11.2232	11.5674	0.693355	0.920644	0.446814	4.03159	2.11381e-32	up
SbTA06G056430	12.5065	16.4332	16.4582	0.265955	0.971131	1.01514	4.23813	1.92695e-22	up
SbTA06G056950	32.3697	27.2144	25.1537	71.1301	56.5699	91.0146	-1.37436	1.27789e-05	down
SbTA06G056960	0.349948	0.457142	0.380932	0.65913	2.54051	1.05577	-1.83234	0.0213208	down
SbTA06G057050	0.0740394	0.153871	0.0867944	0.396571	0.544574	0.632095	-2.31666	0.00203983	down
SbTA06G057480	0.487266	1.03106	0.934705	1.31408	4.79833	2.32876	-1.78542	0.0108148	down
SbTA06G057600	6.90358	11.7273	10.0281	0	0	0	8.09421	5.26555e-09	up
SbTA06G057610	6.82298	10.1308	8.95951	3.25204	2.97334	2.49758	1.56472	3.89827e-10	up
SbTA06G058150	0	0.0575188	0.10139	0.712709	0.948446	0.963795	-4.10697	4.55758e-08	down
SbTA06G058220	108.987	75.5573	72.8031	6.71102	7.19283	7.16223	3.61346	2.27832e-45	up
SbTA06G058320	0.0768392	0.410629	0.437514	0	0	0	6.89771	7.25992e-05	up
SbTA06G058510	0.0781656	0.38987	0.0916314	0.644111	5.01751	1.40489	-3.59922	0.0079516	down
SbTA06G058570	1.81894	1.97337	3.18037	0.711327	0.082457	0.221642	2.81252	0.000460973	up
SbTA06G058580	3.71599	5.24809	6.0424	0	0.160304	0	6.65753	1.53877e-11	up
SbTA06G058720	26.4223	14.8672	14.305	51.931	43.1656	47.6366	-1.35514	0.000397564	down
SbTA06G059060	3.60356	10.4846	12.9216	26.3758	133.233	48.5757	-2.95103	4.85115e-05	down
SbTA06G059160	1.95906	1.77395	1.84544	0	0	0	8.84156	2.91169e-11	up
SbTA06G059290	19.7446	19.3924	18.7227	10.208	8.12449	6.12072	1.24173	1.30245e-05	up
SbTA06G059440	2.67996	3.01994	2.58313	0	0	0	7.64408	4.60838e-08	up
SbTA06G059460	0.380908	1.0291	1.67448	0	0	0	5.51825	0.00804726	up
SbTA06G059470	2.5013	1.95699	3.62213	0.969955	0.39353	0.528898	2.12367	0.0492168	up
SbTA06G059820	14.3414	23.7083	21.4608	4.74503	11.6962	7.64822	1.29951	0.00415286	up
SbTA06G059840	0	0	0	4.58034	4.39243	3.40579	-7.4829	2.58168e-07	down
SbTA06G059920	0	0.0124908	0.0176144	1.18865	0.82386	0.459106	-6.38745	1.22812e-06	down
SbTA06G059980	0.0130798	0.0924216	0.0843322	1.59518	2.59752	1.42815	-4.89428	1.43971e-19	down
SbTA06G060200	0.27349	0.795725	0.881665	0.225365	0.18287	0.16897	1.74853	0.0446479	up
SbTA06G060210	0.872026	0.892193	0.838771	1.95306	2.69115	2.49162	-1.46276	1.02049e-05	down
SbTA06G060960	0	0	0	2.90903	1.18025	1.33476	-8.85578	5.78161e-10	down
SbTA06G060970	25.9932	33.0884	34.8725	8.17827	11.3763	9.36722	1.69112	3.32561e-15	up
SbTA06G061020	3.46393	9.52835	10.1973	35.0867	32.7127	40.4677	-2.24745	2.06269e-07	down
SbTA06G061650	10.7467	23.7384	21.1801	0.812087	0.815855	0.569335	4.66329	1.03891e-32	up
SbTA06G061700	1.2417	2.20391	2.36045	0.33185	0.762948	0.452378	1.89218	0.0017063	up
SbTA06G061720	0.477347	0.872991	1.23108	0	0	0	5.26403	0.0114331	up
SbTA06G062420	0.811897	1.08397	1.15365	0.202737	0.39482	0.287426	1.76317	0.00286985	up
SbTA06G062650	6.60813	9.3996	9.98441	0.484029	0.58914	0.329915	4.24831	4.7561e-16	up
SbTA06G062660	6.9773	13.023	13.4264	0.867855	1.05632	0.94645	3.52238	4.20759e-10	up
SbTA06G062680	0	0	0	11.2427	26.3546	36.6122	-9.49119	1.73242e-11	down
SbTA06G063820	4.06615	4.22519	4.06247	0.533057	0.247168	0.581332	3.14853	1.48389e-11	up
SbTA06G063920	4.95929	5.84804	6.21298	0.574477	1.17598	0.797368	2.73247	7.94311e-21	up
SbTA06G064170	4.59151	8.60375	7.91806	0.969342	2.84177	1.52602	1.97859	4.74028e-05	up
SbTA06G064410	0.937987	1.29957	1.28284	0	0	0	5.01128	0.0196825	up
SbTA06G064500	40.4324	35.6991	33.7592	79.8302	69.1628	76.4321	-1.0409	2.78601e-07	down
SbTA06G064750	0	0	0	4.20644	3.41327	1.60558	-6.03302	0.00125732	down
SbTA06G064760	0.335995	0.744826	0.743992	0.061527	0.149776	0	3.22488	0.0290002	up
SbTA06G065050	2.00997	4.27	4.58157	17.483	20.0103	23.7827	-2.51686	4.40652e-11	down
SbTA06G065230	0.22443	0.647496	0.464283	1.00084	2.03031	1.07962	-1.62502	0.0102692	down
SbTA06G065430	3.15479	4.0587	4.44674	0.123793	0.251127	0.438763	3.71896	6.25959e-13	up
SbTA06G065460	0.459532	1.06737	0.82389	1.40331	2.07858	1.664	-1.14009	0.0241366	down
SbTA06G065610	3.94835	3.83768	3.48921	0.43381	0.731099	0.69145	2.57592	4.31984e-16	up
SbTA06G065790	11.6397	7.92606	8.99983	2.85705	5.46461	2.67068	1.39205	0.0127774	up
SbTA06G065950	2.19215	4.69596	3.75586	0	0	0	7.49471	2.92385e-07	up
SbTA06G066080	0.251809	0.0697753	0.295188	6.08663	14.0311	3.92237	-5.33141	8.87265e-10	down
SbTA06G066090	0	0.140494	0.198122	3.62095	8.36251	3.94887	-5.58314	7.14305e-05	down
SbTA06G066100	1.72656	1.9321	1.40123	7.51501	13.38	5.25154	-2.36086	3.42775e-08	down
SbTA06G066110	3.30307	4.45901	3.90519	12.4693	20.3494	14.4611	-2.02159	1.71169e-13	down
SbTA06G067200	0.881658	0.32574	0.287096	8.55675	10.1529	13.9975	-4.44775	1.66643e-18	down
SbTA06G067560	0.282633	0.352425	0.372738	1.39739	0.661442	1.39695	-1.79806	0.0169689	down
SbTA06G068150	0.674149	0.326059	0.359221	1.03024	1.81948	1.36587	-1.62388	0.00226042	down
SbTA06G068220	1.10237	0.937951	0.729757	2.3725	1.68233	1.91138	-1.1043	0.00496539	down
SbTA06G068670	0.556875	3.00901	3.52925	9.37845	24.3894	13.3555	-2.749	0.000117213	down
SbTA06G068940	3.7869	2.01473	1.87133	0.460879	0.529799	0.418848	2.45962	3.64381e-08	up
SbTA06G069120	18.9473	14.3472	14.0746	0.103058	0	0	9.13278	4.6247e-12	up
SbTA06G069180	0	0.0382929	0	0.683256	1.10884	0.476057	-5.67882	6.16927e-05	down
SbTA06G069340	5.87063	7.26203	6.95388	1.71843	2.27323	1.40948	1.89466	2.19836e-14	up
SbTA06G069780	0	0	0	35.8607	53.7105	56.0584	-12.3582	4.47085e-22	down
SbTA06G070790	1.0665	2.18096	1.85034	0.246073	0.741644	0.517548	1.73525	0.00468011	up
SbTA06G071250	0	0.0234156	0	6.49914	6.96876	5.49298	-9.30534	1.13979e-12	down
SbTA06G071260	0	0	0	5.11253	4.32318	2.61169	-9.39739	4.57994e-12	down
SbTA06G071270	0	0	0	2.5596	2.51422	1.3957	-7.16878	2.78254e-06	down
SbTA06G071930	0	0	0	15.3265	22.5859	18.9239	-9.92896	3.6961e-14	down
SbTA06G072610	0	0	0	0.204075	1.82154	1.78045	-5.8234	0.0110253	down
SbTA06G072630	1.07629	6.87137	6.28329	8.54971	43.2663	16.7522	-2.27877	0.0154898	down
SbTA06G072910	26.9599	36.7522	34.4609	60.6872	127.61	108.486	-1.59985	3.10404e-06	down
SbTA06G073710	4.52959	5.29823	4.84002	1.78369	0.428847	1.51295	1.96137	0.000922738	up
SbTA06G073810	5.56068	9.89826	10.1145	1.64361	1.31348	1.88752	2.37696	1.18627e-12	up
SbTA06G073860	74.3904	95.648	90.2467	37.5588	44.2284	35.7153	1.14122	3.68621e-09	up
SbTA06G074780	9.28298	12.7796	12.7644	4.10609	1.90038	3.25066	1.89446	3.40786e-07	up
SbTA06G074830	13.1194	17.9093	18.6664	28.6928	43.792	31.5374	-1.07239	9.05559e-05	down
SbTA06G074850	0.101404	0.295036	0.267465	0.793823	1.05096	0.569549	-1.85955	0.0190139	down
SbTA06G075630	5.27462	5.36097	4.61997	0.524856	0.69207	0.590276	3.07109	1.49717e-26	up
SbTA06G075770	0	0.00880315	0.0124141	0.191979	0.736411	0.295014	-5.87377	4.8962e-05	down
SbTA06G075840	1.00723	1.8002	1.40214	2.65598	3.31694	2.48919	-1.01299	0.00521409	down
SbTA06G076970	2.65185	4.20224	4.29873	6.58978	10.3897	6.03225	-1.05161	0.00927819	down
SbTA06G077180	10.5262	12.6279	12.5647	4.85817	2.7187	4.15122	1.59223	1.62877e-07	up
SbTA06G077970	5.24793	4.7789	4.26301	0	0	0	9.88502	3.46142e-14	up

## Sheet: sTable 10
Table S10 Differentially expressed genes between SbTA02 and SbSA44 in root tissue at 10 min.
Geneid	rep1@SbTA02	rep2@SbTA02	rep3@SbTA02	rep1@SbSA44	rep2@SbSA44	rep3@SbSA44	Log2FoldChange	Padj	Significance
SbTA01G000740	37.8472	62.0966	55.0927	6.65457	4.58835	3.04085	3.44527	1.20145e-20	up
SbTA01G000760	1.79492	2.3076	2.58934	0.16732	0.418209	0.151178	3.26155	8.58942e-07	up
SbTA01G000870	0.974195	1.16495	0.872766	2.24805	2.07854	2.59264	-1.19108	7.62822e-05	down
SbTA01G001110	0	0	0	1.22357	0.643841	0.989154	-6.80296	3.14097e-05	down
SbTA01G001790	0.105338	0.146405	0.225768	0	0	0	5.00067	0.0260461	up
SbTA01G001810	0	0.0160976	0.0127301	0.259121	0.41978	0.303492	-4.89562	6.98833e-08	down
SbTA01G001910	10.3572	10.333	10.2939	0	0	0	12.2363	2.52444e-22	up
SbTA01G001930	0	0.321403	0.152501	4.3688	5.60349	5.50549	-4.82151	3.45888e-10	down
SbTA01G002280	3.68269	5.60017	4.92867	1.61551	2.42273	2.04352	1.25141	0.0172056	up
SbTA01G003180	1.21112	0.850504	1.21906	3.86629	3.16839	3.72237	-1.72576	3.52519e-05	down
SbTA01G003270	3.94466	4.6297	5.49181	0	0	0	6.82308	5.66114e-06	up
SbTA01G003280	7.17175	7.41786	8.35921	0	0	0	7.92172	9.04472e-09	up
SbTA01G003500	3.91328	8.69289	8.78769	15.4973	24.0415	15.457	-1.35519	0.00309739	down
SbTA01G003920	1.46347	0.595326	0.84742	3.83316	1.24195	4.16886	-1.67602	0.0441354	down
SbTA01G004220	1.68213	1.60315	1.23383	3.49879	2.51687	3.14583	-1.01668	0.00218213	down
SbTA01G004520	0.510751	0.340739	0.13473	1.11728	1.14242	1.37658	-1.91568	0.0199713	down
SbTA01G004610	0.304252	0.394677	0.43473	0	0	0.0455569	4.34212	0.0361859	up
SbTA01G004860	0.730073	1.42058	1.63162	3.34737	3.78008	2.62361	-1.33808	0.00612258	down
SbTA01G004920	0.143594	0.0399152	0.0946959	18.7756	9.27867	17.2223	-7.46173	1.33941e-33	down
SbTA01G004930	85.528	18.5012	17.7443	230.3	125.665	255.4	-2.29847	0.00468035	down
SbTA01G004960	1.40489	0.294732	0.244731	198.68	67.3275	169.701	-7.80861	4.30351e-28	down
SbTA01G004980	0.445961	0.23715	0.460327	6.86357	3.66234	6.32337	-3.89406	7.95365e-20	down
SbTA01G005340	51.4835	101.017	98.4175	18.2208	54.5502	25.9106	1.35718	0.0305607	up
SbTA01G005380	0.645711	1.09938	1.22425	12.199	12.437	15.1917	-3.71044	6.13145e-37	down
SbTA01G006080	0	0.0703204	0	1.63502	0.157179	1.59093	-5.13047	0.0284805	down
SbTA01G006240	0	0	0	2.2715	0.473125	3.4206	-6.36429	0.00209382	down
SbTA01G007160	4.8649	4.28054	4.19347	1.39025	0.90442	1.10127	1.97438	1.34156e-12	up
SbTA01G007880	15.5555	9.51471	9.32162	4.89166	2.88441	5.13562	1.42133	0.00134524	up
SbTA01G007970	23.4027	21.5058	21.2176	50.2554	35.5817	51.8207	-1.04929	3.8923e-05	down
SbTA01G008320	1.0306	0.939017	0.962841	2.8181	1.63642	1.77464	-1.08743	0.0255276	down
SbTA01G009450	2.32357	1.6506	0.681032	0	0	0	5.9888	0.00134379	up
SbTA01G009840	11.4864	9.79575	9.26647	26.3911	25.637	32.0606	-1.45888	3.07237e-09	down
SbTA01G009990	0.343754	0.864143	0.847644	0.282361	0.204296	0.161129	1.67826	0.0189135	up
SbTA01G010200	0.731911	0.508628	0.543007	0	0	0	5.09717	0.0153849	up
SbTA01G011130	3.68325	2.72481	2.66125	1.85307	0.875276	1.38427	1.14342	0.0161079	up
SbTA01G011200	6.04631	4.15961	3.97403	12.386	8.54367	11.3364	-1.17799	0.000656057	down
SbTA01G011320	0.711196	0.988465	1.17253	0	0	0	5.41944	0.00502692	up
SbTA01G011460	1.6979	0.94394	0.895772	3.0389	5.27471	3.66097	-1.78032	0.0197558	down
SbTA01G011470	1.02428	0.455554	1.28341	3.05541	6.61861	4.69311	-2.37942	0.000379149	down
SbTA01G011610	4.49554	4.32567	5.01714	2.0631	1.28916	1.70873	1.44371	0.0267914	up
SbTA01G012200	2.54685	3.1504	3.02323	0	0	0	7.91674	9.67943e-09	up
SbTA01G012240	2.16577	3.86788	3.32419	0	0	0	9.74717	2.27574e-13	up
SbTA01G012720	0.396279	0.518793	0.421507	0.0635537	0.0635398	0.0574225	2.87421	3.22903e-06	up
SbTA01G013270	2.29046	4.67237	5.4116	1.11184	2.10665	0.810143	1.63466	0.00648974	up
SbTA01G013280	0.363332	0.497213	0.460782	0.972658	1.31975	0.828605	-1.20607	0.0338651	down
SbTA01G013310	0	0	0	0.610135	0.762502	0.551274	-5.7799	0.00305889	down
SbTA01G013530	1.11124	6.99339	5.9506	0.530374	0.718057	0.119802	3.3815	0.000368169	up
SbTA01G013720	26.4628	39.1121	40.3511	0	0.481227	0.92778	6.20403	1.46788e-26	up
SbTA01G014500	2.20038	2.12746	3.21762	0	0	0	7.11842	1.46177e-06	up
SbTA01G014540	20.6488	5.30148	4.65462	151.226	63.5878	137.277	-3.50075	4.70754e-07	down
SbTA01G014620	0.0572268	0.031815	0	0.341415	2.20449	0.102826	-4.97101	0.0224774	down
SbTA01G014630	0.571112	0.259778	0.273914	1.36806	0.967757	1.10781	-1.65336	0.00180688	down
SbTA01G014880	4.72765	9.02151	6.86746	16.9612	23.2609	22.3847	-1.58647	1.70945e-06	down
SbTA01G014930	0.523051	0.600336	0.344936	0.100662	0.0838665	0.166743	2.04685	0.00447813	up
SbTA01G015170	0	0	0	0.820895	1.96386	1.18672	-8.71487	9.08861e-10	down
SbTA01G015570	2.83877	3.2103	3.041	0.275384	0.275324	0.161731	3.70368	1.17419e-31	up
SbTA01G015630	1.68866	3.45346	3.70876	0.389789	0.524601	0.284457	2.90436	1.43802e-10	up
SbTA01G015690	2.056	3.30483	2.71174	0.17777	0.222163	0.0803098	4.13358	1.69296e-10	up
SbTA01G016130	0.419481	0.416444	0.513751	5.09462	8.93598	5.30302	-3.82322	1.02417e-23	down
SbTA01G016740	14.591	7.32315	9.35503	0	0	0	8.08663	1.46291e-08	up
SbTA01G016760	0	0	0	0.329734	0.515096	0.446885	-6.28595	0.000322076	down
SbTA01G016810	4.86525	5.12275	5.29886	0	0	0	8.51362	2.24711e-10	up
SbTA01G017020	1.01382	1.49579	1.54289	4.30371	4.797	4.65922	-1.73619	3.52487e-09	down
SbTA01G017190	5.00847	9.57021	8.70997	0.332006	0.829832	0.366638	3.97402	9.82762e-17	up
SbTA01G017490	0	0.0399913	0	6.65194	6.52534	8.27212	-8.59094	1.36732e-10	down
SbTA01G017600	0.38289	1.56102	2.02004	0	0	0	5.77501	0.00507281	up
SbTA01G017670	7.83724	16.4363	15.113	26.3355	28.4341	33.5392	-1.15947	0.00288286	down
SbTA01G017680	19.172	26.5677	27.1137	51.9311	80.4694	68.1334	-1.45029	4.27067e-08	down
SbTA01G018050	2.14084	2.28882	2.64263	0.0545821	0.136425	0	5.37982	2.07268e-07	up
SbTA01G018130	4.44204	3.93296	4.52067	0.109058	0.0681466	0	6.25714	1.50313e-10	up
SbTA01G018500	1.6962	2.59737	3.02217	4.52716	5.17699	5.45388	-1.03497	0.00279637	down
SbTA01G018530	0.120812	5.91052	3.9836	14.6555	24.7708	20.2967	-2.56713	0.0265711	down
SbTA01G018670	0	0	0	10.6361	8.86151	8.69481	-7.1225	2.97338e-06	down
SbTA01G018690	2.42713	2.72082	2.46652	0.0395634	0	0.21448	4.77535	1.22137e-10	up
SbTA01G018720	0.104704	0.203734	0.0345245	0.832883	1.36615	1.03473	-3.17704	0.000592629	down
SbTA01G018730	0.380741	0.24191	0.179348	0.892375	1.55455	0.561956	-1.90674	0.0142943	down
SbTA01G018980	7.49815	12.6559	13.253	0	0	0	10.7634	2.20144e-16	up
SbTA01G019100	3.28229	3.70841	3.00247	0	0	0	7.37855	2.3979e-07	up
SbTA01G019170	0.0675509	0.0187773	0.0445478	0.50376	0.335766	0.697914	-3.66756	0.00122717	down
SbTA01G019240	0	0	0	1.56166	0.731866	2.1165	-5.83464	0.00478219	down
SbTA01G019260	0.0902716	0.0501861	0.099219	0.2992	0.710444	0.45957	-2.62318	0.0076705	down
SbTA01G019280	0	0.0152885	0	0.109377	0.307555	0.172943	-4.77273	0.0266371	down
SbTA01G019480	2.16585	1.16185	0.826918	4.94944	2.50251	5.32538	-1.62368	0.014136	down
SbTA01G019720	0.136351	0.202143	0.209811	0.677889	1.07309	0.816656	-2.18118	0.0051909	down
SbTA01G019850	5.44965	8.07922	8.08623	19.1914	18.9051	19.584	-1.39108	2.53101e-05	down
SbTA01G020120	2.42068	3.55666	2.85065	0	0	0	6.49514	3.45085e-05	up
SbTA01G020130	13.1188	24.448	18.6432	0	0	0.332	7.23205	2.47182e-09	up
SbTA01G020340	0	0	0	1.06731	1.02938	1.07965	-9.41995	9.51624e-13	down
SbTA01G020450	0	0	0	3.01617	3.93248	2.8169	-10.7133	1.43339e-16	down
SbTA01G020650	1.96506	1.29109	1.3548	4.97361	4.10677	4.09257	-1.5331	0.00086409	down
SbTA01G021720	0.355942	1.7353	1.75147	2.91307	6.39647	3.3454	-1.70432	0.0444575	down
SbTA01G021760	0.71761	1.00788	1.345	0.0751097	0.0938666	0.135727	3.32862	6.34717e-05	up
SbTA01G021800	0.936658	2.13026	1.51617	0	0	0	6.57233	4.65614e-05	up
SbTA01G022020	0	0	0	20.8748	36.76	37.0789	-9.95918	1.04277e-13	down
SbTA01G022190	0.0474131	0.0527181	0.0312675	0.259294	1.26673	0.617645	-4.00285	8.62052e-05	down
SbTA01G022350	6.63573	7.25187	5.99461	0	0	0	9.59078	2.17654e-13	up
SbTA01G023300	0.47814	0.53164	0.315319	0.832003	2.67371	3.11434	-2.3076	0.0299105	down
SbTA01G023490	0.309131	0.481208	0.387339	0	0	0	6.07333	0.000291012	up
SbTA01G023700	0	0	0	2.13492	3.55742	4.28658	-6.7151	5.17077e-05	down
SbTA01G023800	0	0	0	4.16442	6.69135	3.22514	-6.87424	2.36546e-05	down
SbTA01G023840	0.478784	0.943722	1.06205	2.33707	2.70435	2.50265	-1.56488	0.000696648	down
SbTA01G024320	0.809367	0.664233	0.864172	0	0.0478931	0	5.77544	0.00022166	up
SbTA01G024450	2.50767	2.06941	1.96381	0.818165	1.31462	0.528025	1.33098	0.0218846	up
SbTA01G025010	2.56315	3.68816	4.01037	0	0	0	8.49215	4.71941e-10	up
SbTA01G025210	5.21544	8.57988	8.97377	2.00363	4.12423	2.32149	1.44637	0.00116051	up
SbTA01G025400	0	0	0	5.00967	4.17381	3.8558	-7.45817	4.32672e-07	down
SbTA01G025800	6.0457	6.7695	6.23313	16.5103	18.6229	9.63899	-1.21788	0.00209326	down
SbTA01G026280	3.89133	6.14241	6.40026	0.460628	0.978619	0.624285	3.02036	5.47702e-15	up
SbTA01G026630	1.4626	1.78888	1.81885	0	0	0	7.74191	2.80874e-08	up
SbTA01G026650	0.954263	1.45892	1.69126	0	0	0.0535822	5.96388	0.000128039	up
SbTA01G026760	34.7454	20.8992	20.5591	0.046405	0	0.188677	8.23832	8.19714e-40	up
SbTA01G026770	43.2809	35.3397	33.6062	0.121512	0.202476	0.219579	7.70356	1.16491e-96	up
SbTA01G026790	4.16611	7.48606	5.74016	11.4658	13.9594	11.7633	-1.07581	0.00212986	down
SbTA01G027810	1.41759	2.39462	2.30119	0.596351	0.372638	0.489836	2.06678	4.47682e-06	up
SbTA01G029930	0	0	0	0.105214	0.262979	0.253505	-5.46223	0.0159332	down
SbTA01G030430	0	0.139703	0	6.99622	13.4273	9.25616	-7.24265	5.94493e-07	down
SbTA01G030490	0.100964	0.168392	0.066583	0.803137	1.25463	1.54202	-3.37536	0.00614353	down
SbTA01G030500	17.2944	21.1864	20.5177	6.69592	9.9982	7.09101	1.32463	3.78356e-08	up
SbTA01G033370	0	0.0285886	0.0508683	0.38349	1.15022	0.600589	-4.60137	1.98746e-05	down
SbTA01G034600	132.3	90.2019	81.3412	38.2219	30.7239	51.5504	1.34752	0.000352263	up
SbTA01G035130	0.0505273	0.0280904	0.0333213	0.452168	0.313937	0.817093	-3.8968	0.00955423	down
SbTA01G037070	1.83463	1.39085	1.64984	0.207299	0.336788	0.11238	2.94609	2.65067e-09	up
SbTA01G037540	0	0	0	0.342385	2.31059	0.989934	-7.03582	0.000136531	down
SbTA01G037940	4.38474	4.47213	4.37002	1.93409	1.31096	1.98445	1.33457	9.38381e-06	up
SbTA01G037950	3.78737	4.28634	5.18859	0.896644	0.504252	0.78989	2.58967	1.90047e-15	up
SbTA01G038520	1.3203	1.01467	0.717048	2.54842	2.26798	2.12813	-1.19263	0.0140286	down
SbTA01G039030	2.90494	1.61499	1.869	7.39732	3.96198	5.47425	-1.40916	0.00958072	down
SbTA01G039180	1.77191	3.08959	3.34622	0	0	0	7.49064	2.70991e-07	up
SbTA01G039220	0	0	0	0.0996802	0.664389	0.840595	-6.90871	0.000357695	down
SbTA01G039240	0	0	0	0.737217	1.70615	0.764777	-8.18495	3.10826e-08	down
SbTA01G040570	2.29103	3.26017	3.46529	5.12037	11.6228	7.74214	-1.42542	0.000867947	down
SbTA01G040650	0.119409	0.265539	0.157493	0.771758	1.48383	1.01914	-2.52141	0.00414026	down
SbTA01G041390	0	0	0	4.35811	9.25895	12.2068	-7.20869	7.77373e-06	down
SbTA01G041400	0	0	0	1.61949	2.60219	2.71748	-6.22523	0.000485595	down
SbTA01G041410	0	0	0	9.15203	8.71431	6.69404	-7.13623	2.98306e-06	down
SbTA01G041580	3.72519	3.54371	3.16635	0.246938	0.61721	0.446231	3.03143	2.73519e-07	up
SbTA01G041690	0	0	0	1.13575	0.266133	1.47514	-6.67899	0.000429328	down
SbTA01G042120	2.37047	4.88093	3.64759	0.458312	0.736412	0.887352	2.39586	5.61517e-08	up
SbTA01G042490	0.83498	0.464203	0.550644	0	0	0	4.7649	0.0474678	up
SbTA01G042730	0.112911	0.141238	0.260615	0	0	0	5.0078	0.0277061	up
SbTA01G043390	36.8156	55.1276	57.1703	80.4282	140.318	92.9972	-1.06286	0.00414007	down
SbTA01G043450	0.878742	0.732798	0.686254	1.58657	1.9253	1.78669	-1.20486	0.000520145	down
SbTA01G043460	0.56034	0.401959	0.345687	1.90514	1.70706	1.26665	-1.90651	2.15097e-06	down
SbTA01G044180	1.60485	2.42498	2.08956	0.736501	0.204539	0.443633	2.12656	0.000499407	up
SbTA01G044520	6.51863	6.51817	5.04517	0.135035	0.112505	0	6.28189	1.86635e-16	up
SbTA01G044880	0.735242	0.599506	0.565682	1.94953	1.58365	2.15778	-1.59275	1.27945e-05	down
SbTA01G045760	0	0	0	3.60519	2.40888	4.25719	-9.49694	2.15625e-12	down
SbTA01G045910	1.62984	3.23609	2.81504	7.64	15.2381	9.79662	-2.06854	8.05183e-07	down
SbTA01G047330	7.09612	6.61752	7.39692	0.22761	0	0	6.38133	1.28209e-05	up
SbTA01G047630	0.785279	0	0	5.85621	1.95164	4.9385	-4.23851	0.00940989	down
SbTA01G048210	0.887158	1.27513	1.28426	2.5173	3.49548	2.99372	-1.36195	9.99931e-06	down
SbTA01G048490	0.0517766	0.0143925	0.0170726	0.643539	1.2868	0.255841	-4.82981	7.94515e-05	down
SbTA01G048620	0.340603	0.820545	0.748725	0	0	0	4.89641	0.039037	up
SbTA01G049330	0.331978	0.784388	0.629423	0.123786	0.154699	0.167767	1.98608	0.00873296	up
SbTA01G049510	4.60262	5.26813	5.28201	0.403812	0.252327	0.425665	3.78983	1.30524e-33	up
SbTA01G049520	0.866615	1.28478	1.24692	0.47002	0.456864	0.519048	1.24515	0.0143367	up
SbTA01G050340	0.347583	18.2287	17.3443	0.115204	0	0.20818	6.70141	2.72302e-05	up
SbTA01G050380	6.1669	5.2615	7.73111	17.0602	12.8985	13.4395	-1.1743	0.000141719	down
SbTA01G051330	0	0.015296	0	0.519792	0.273515	0.370774	-5.78073	0.000625708	down
SbTA01G051610	0.240596	0	0.105777	1.75437	0.996583	1.22487	-3.70488	0.00245239	down
SbTA01G052290	3.5083	2.68184	3.18123	5.98015	6.96753	6.69775	-1.06327	2.59965e-05	down
SbTA01G052770	54.4144	51.2627	49.5387	99.6242	147.777	93.1711	-1.11912	2.73838e-05	down
SbTA01G052790	18.778	32.8336	30.8229	11.294	10.1305	11.2537	1.33857	3.78549e-06	up
SbTA01G052850	3.64932	2.48869	3.24091	19.8365	41.4783	22.2068	-3.14131	2.35454e-16	down
SbTA01G052950	0	0.0262381	0	0.140784	0.469176	0.424006	-4.81117	0.0276491	down
SbTA01G053410	11.9383	11.2804	11.1389	4.60007	3.64607	4.90944	1.39071	2.6019e-11	up
SbTA01G054140	36.2117	49.5416	53.024	16.1292	26.0363	17.0721	1.23913	6.26178e-05	up
SbTA01G054200	8.86903	11.3406	9.35818	15.4328	39.1247	22.7088	-1.36271	0.0105416	down
SbTA01G054270	0.550077	0.436876	0.725519	1.67995	2.3436	2.47096	-1.91823	3.27115e-05	down
SbTA01G054750	0.0395109	0.0878636	0.0260562	1.10003	0.93286	0.425962	-3.92702	0.00022166	down
SbTA01G054960	0	0	0.0334408	3.5799	5.54511	4.14568	-8.54467	6.56289e-14	down
SbTA01G055060	6.59447	9.91531	9.31545	0.447074	2.14176	0.807888	2.96079	4.38038e-07	up
SbTA01G055070	11.416	6.21803	7.42678	0.613584	2.01288	0.485091	3.06826	2.68336e-06	up
SbTA01G055080	3.21506	2.80064	2.39033	0.020362	0.152682	0.110386	4.94429	1.31636e-19	up
SbTA01G055270	3.8084	3.23018	2.73692	1.50502	1.15278	1.0089	1.42019	0.00107789	up
SbTA01G055410	11.2952	10.6111	9.98105	3.89751	5.40761	3.42089	1.3423	1.96491e-07	up
SbTA01G055700	1.15136	10.4015	10.6029	0	0.153293	0.0738851	6.67129	3.18056e-09	up
SbTA01G055730	0	0	0	0.361832	0.169571	0.204328	-6.35489	0.000392005	down
SbTA01G056210	14.5037	18.5184	17.7644	3.36322	9.29727	4.93495	1.54567	0.000778217	up
SbTA01G056630	2.53084	3.293	3.2315	0.535425	0.535308	0.241886	2.82618	3.26655e-08	up
SbTA01G056790	82.6035	61.5152	59.7891	147.704	155.778	157.387	-1.16196	4.0403e-07	down
SbTA01G056800	4.76991	6.44011	5.95708	0.225851	0.434234	0.172669	4.41926	3.57529e-33	up
SbTA01G057340	18.437	21.6103	23.5067	3.05541	7.12774	3.54284	2.23401	7.43989e-09	up
SbTA01G058040	21.4862	39.9156	42.2856	1.82438	3.95995	4.20769	3.38375	1.6955e-15	up
SbTA01G058380	0.0863207	0.0479896	0.0853889	17.2521	17.6184	16.3439	-7.9187	1.84361e-73	down
SbTA01G058460	4.27068	11.8197	11.0206	3.50796	3.69178	3.7534	1.31549	0.0326575	up
SbTA01G058620	0	0	0	0.351373	0.548899	0.476212	-5.28591	0.0211558	down
SbTA01G059460	19.3523	21.9171	22.2392	6.46184	5.6747	5.22161	1.87971	4.22858e-28	up
SbTA01G059470	6.54008	11.5724	11.8723	2.797	5.85493	3.72757	1.29651	0.0110862	up
SbTA01G059600	0.108592	0.38235	0.286452	1.04377	2.02411	1.10567	-2.35559	0.000775578	down
SbTA01G059780	13.3591	11.2717	12.1693	5.33348	5.95274	5.18264	1.17217	1.46319e-08	up
SbTA01G059970	0.150273	0.292402	0.322076	1.0833	0.746941	0.641278	-1.65335	0.0394497	down
SbTA01G060170	4.10943	4.01778	3.69127	28.3212	70.083	35.2644	-3.48245	5.47778e-18	down
SbTA01G060420	51.5472	85.0213	77.134	28.0868	32.9178	37.1729	1.12834	8.89418e-05	up
SbTA01G060750	0.190627	0.317935	0.251426	0.815052	0.592204	0.839178	-1.54051	0.00367121	down
SbTA01G060900	0.642501	0.0549531	0.0651862	22.0161	20.4513	26.508	-6.61209	8.56945e-19	down
SbTA01G061050	1.01675	4.7924	5.30582	1.14285	1.09866	1.11203	1.73033	0.0465789	up
SbTA01G061270	0.651312	1.39665	1.61582	0	0	0	7.7013	1.81723e-07	up
SbTA01G062050	14.075	15.7388	14.7669	1.03374	0.795011	1.43694	3.75017	5.25055e-29	up
SbTA01G062060	13.1534	11.5419	9.87186	0.439216	0.914832	0.837781	4.00238	7.9323e-28	up
SbTA01G062500	0	0	0	0.149361	0.559982	0.215923	-6.2536	0.00138365	down
SbTA01G062560	7.60165	9.25241	7.41577	40.6105	54.5528	61.0602	-2.67377	1.40834e-29	down
SbTA01G062840	0.660396	2.40056	2.27806	4.2935	6.69135	4.60952	-1.52345	0.0232843	down
SbTA01G062860	3.36269	6.39098	6.91064	15.5518	12.8274	13.2084	-1.30553	0.000803874	down
SbTA01G063350	0	0	0.0635746	0.383424	0.718763	0.627913	-4.6891	0.000101684	down
SbTA01G063750	6.13167	12.788	11.6171	2.42529	6.73545	3.43915	1.29238	0.0460446	up
SbTA01G063850	1.57468	0.999321	0.862115	3.20537	3.39666	2.98957	-1.47687	3.11853e-05	down
SbTA01G064230	0	0	0	2.69638	4.21218	1.21813	-7.22261	1.17537e-05	down
SbTA01G064710	0.33705	0.0936906	0.305627	1.13109	1.83239	0.757019	-2.3559	0.0069633	down
SbTA01G064800	27.4872	23.9473	24.8443	2.1277	1.35114	1.73488	3.87666	1.8669e-60	up
SbTA02G000270	0.622509	0.782444	0.589016	0.0807366	0.0672658	0.145896	2.7357	0.00035716	up
SbTA02G000400	0	0	0	0.673289	1.26214	0.811113	-5.92339	0.00200896	down
SbTA02G000690	5.04991	5.87733	5.99136	0.351959	0.4985	0.381606	3.80703	1.13151e-36	up
SbTA02G002040	1.38219	1.60888	2.13635	10.3935	6.11882	12.2624	-2.48171	3.24794e-10	down
SbTA02G002380	0.0704989	0.0391935	0	1.40199	1.66449	2.78681	-5.88538	1.13144e-05	down
SbTA02G002950	14.2759	8.11067	8.29965	83.3644	72.9045	90.2289	-2.99666	1.24718e-21	down
SbTA02G003310	0.0574011	0.0319119	0.113563	1.94058	1.85456	1.28924	-4.65505	4.01696e-07	down
SbTA02G003800	28.6498	20.6124	18.7998	62.3325	35.1886	47.2774	-1.07839	0.00768389	down
SbTA02G004880	1.56152	2.09796	2.05955	0.194084	0.404253	0.233813	2.8344	4.30954e-05	up
SbTA02G004890	3.84626	5.4527	5.32664	1.72101	1.43386	0.691102	1.95988	0.00768568	up
SbTA02G005150	44.3934	34.5685	31.1833	0.143784	0	0	9.43073	7.6057e-13	up
SbTA02G005350	1.07201	0.730557	0.912208	0.378236	0.21486	0.186407	1.79749	0.0143992	up
SbTA02G005700	0	0	0	10.762	15.8585	11.5138	-10.7934	9.82762e-17	down
SbTA02G005740	1.99193	7.41108	7.32594	0	0	0	8.58094	8.32529e-09	up
SbTA02G006880	6.00017	5.87608	5.9354	0	0	0	9.40913	6.3072e-13	up
SbTA02G007190	0.340603	0.441832	0.29949	5.30587	3.38598	6.324	-3.78076	4.9421e-09	down
SbTA02G007450	1.3756	2.20064	2.4438	3.46139	5.58166	3.22834	-1.00701	0.0426943	down
SbTA02G008720	0.19632	0	0	36.1133	39.0328	52.0306	-9.70882	1.39243e-13	down
SbTA02G009180	21.5158	25.8262	22.4525	43.2131	73.981	54.0908	-1.28096	5.50217e-06	down
SbTA02G009520	2.03459	3.02128	3.38968	0	0	0	9.11834	1.12654e-11	up
SbTA02G010450	0	0	0	3.22199	4.38797	2.61258	-9.26644	7.44215e-12	down
SbTA02G010560	3.40091	1.1817	0.700874	173.661	79.3277	262.764	-6.60979	4.22941e-24	down
SbTA02G010700	4.83813	6.382	6.32319	0.0437337	0.191293	0.21733	5.29084	2.47983e-32	up
SbTA02G011160	2.1889	1.69498	1.44351	5.49953	3.54574	4.86363	-1.38261	8.88812e-05	down
SbTA02G012040	0.260335	0.144732	0.140468	0	0	0	5.33714	0.00819487	up
SbTA02G012150	2.86773	1.79241	1.85761	0.826759	0.421723	0.731755	1.71608	0.000199016	up
[truncated: 1,549 more rows]

## Sheet: sTable 11
Table S11 Differentially expressed genes between SbTA02 and SbSA44 in root tissue at 30 min.
[truncated: 2,021 more rows]

[truncated: 2 more sheets: sTable 12, sTable 13]
